# Supplementary material for: Brain Tumors and Beyond: Multi-Compartment Microbiome and Mycobiome Analysis
Source: Int J Mol Sci. 2025 Jan 24;26(3):991. doi: 10.3390/ijms26030991 (PMC11817552; doi:10.3390/ijms26030991)
Supplement: Supplementary file 1 [file ijms-26-00991-s001.zip]

Archive with 1 entries (1 files):
- ijms-3394505-supplementary.xlsx
