# Supplementary material for: Brain Tumors and Beyond: Multi-Compartment Microbiome and Mycobiome Analysis
Source: Int J Mol Sci. 2025 Jan 24;26(3):991. doi: 10.3390/ijms26030991 (PMC11817552; doi:10.3390/ijms26030991)
Supplement: Supplementary file 1 [file ijms-26-00991-s001.zip › ijms-3394505-supplementary.xlsx]

## Sheet: Figure 4
Spearman correlation coefficients between the most common bacterial taxa				orange:rho<-0.4
all samples				green:rho>0.4
taxa1	taxa2	Spearman rho	p-value
'Actinomyces'	'Akkermansia'	-0.0763659	0.748971
'Actinomyces'	'Anaerococcus'	0.680919	0.000950046
'Actinomyces'	'BacteriaKingdomUnknownGenus'	-0.436247	0.0544876
'Actinomyces'	'Bacteroides'	-0.43584	0.0547385
'Actinomyces'	'Blautia'	-0.430068	0.0584009
'Actinomyces'	'Enhydrobacter'	-0.0763659	0.748971
'Actinomyces'	'Enterococcus'	-0.34492	0.136394
'Actinomyces'	'Facklamia'	0.662666	0.00145282
'Actinomyces'	'Fenollaria'	0.203341	0.389871
'Actinomyces'	'Finegoldia'	0.638759	0.0024336
'Actinomyces'	'Gardnerella'	0.725476	0.000294564
'Actinomyces'	'Klebsiella'	-0.463261	0.0396752
'Actinomyces'	'Kytococcus'	-0.0763659	0.748971
'Actinomyces'	'Lactobacillus'	-0.0115498	0.961455
'Actinomyces'	'MitochondriaFamilyUnknownGenus'	-0.436247	0.0544876
'Actinomyces'	'Pelistega'	-0.0763659	0.748971
'Actinomyces'	'Peptoniphilus'	0.641088	0.00231864
'Actinomyces'	'Prevotella'	0.56522	0.00940404
'Actinomyces'	'UCG_002'	-0.147261	0.535549
'Actinomyces'	'x_Clostridium_InnocuumGroup'	-0.287626	0.218822
'Actinomyces'	'x_Ruminococcus_TorquesGroup'	-0.402647	0.0783852
'Akkermansia'	'Anaerococcus'	0.339877	0.142603
'Akkermansia'	'BacteriaKingdomUnknownGenus'	-0.300662	0.19772
'Akkermansia'	'Bacteroides'	0.377964	0.100366
'Akkermansia'	'Blautia'	-0.298393	0.201291
'Akkermansia'	'Enhydrobacter'	-0.0526316	0.825581
'Akkermansia'	'Enterococcus'	-0.377964	0.100366
'Akkermansia'	'Facklamia'	-0.113822	0.632786
'Akkermansia'	'Fenollaria'	0.483744	0.0306927
'Akkermansia'	'Finegoldia'	0.318832	0.170648
'Akkermansia'	'Gardnerella'	-0.0526316	0.825581
'Akkermansia'	'Klebsiella'	-0.258607	0.270931
'Akkermansia'	'Lactobacillus'	-0.358206	0.120954
'Akkermansia'	'MitochondriaFamilyUnknownGenus'	-0.300662	0.19772
'Akkermansia'	'Pelistega'	-0.0526316	0.825581
'Akkermansia'	'Peptoniphilus'	0.339877	0.142603
'Akkermansia'	'Prevotella'	0.392165	0.0872329
'Akkermansia'	'x_Clostridium_InnocuumGroup'	-0.338688	0.144094
'Akkermansia'	'x_Ruminococcus_TorquesGroup'	-0.179036	0.450098
'Anaerococcus'	'BacteriaKingdomUnknownGenus'	-0.746759	0.000155274
'Anaerococcus'	'Bacteroides'	-0.152177	0.521858
'Anaerococcus'	'Blautia'	-0.735194	0.000221515
'Anaerococcus'	'Enterococcus'	-0.729265	0.000263958
'Anaerococcus'	'Finegoldia'	0.938083	1.01332e-09
'Anaerococcus'	'Gardnerella'	0.444454	0.0496024
'Anaerococcus'	'Klebsiella'	-0.73717	0.000208732
'Anaerococcus'	'Lactobacillus'	-0.485371	0.0300542
'Anaerococcus'	'MitochondriaFamilyUnknownGenus'	-0.746759	0.000155274
'Anaerococcus'	'Pelistega'	0.287588	0.218885
'Anaerococcus'	'Peptoniphilus'	0.997403	5.06215e-22
'Anaerococcus'	'Prevotella'	0.987013	9.52288e-16
'Anaerococcus'	'x_Clostridium_InnocuumGroup'	-0.651192	0.00187107
'BacteriaKingdomUnknownGenus'	'Bacteroides'	0.137883	0.562113
'BacteriaKingdomUnknownGenus'	'Blautia'	0.58335	0.00693568
'BacteriaKingdomUnknownGenus'	'Enterococcus'	0.416679	0.0676083
'BacteriaKingdomUnknownGenus'	'Finegoldia'	-0.784584	4.20965e-05
'BacteriaKingdomUnknownGenus'	'Klebsiella'	0.625776	0.00316507
'BacteriaKingdomUnknownGenus'	'Lactobacillus'	0.389552	0.0895493
'BacteriaKingdomUnknownGenus'	'MitochondriaFamilyUnknownGenus'	0.777099	5.5576e-05
'BacteriaKingdomUnknownGenus'	'Pelistega'	-0.300662	0.19772
'Bacteroides'	'Blautia'	0.263158	0.261163
'Bacteroides'	'Enterococcus'	0.227068	0.334123
'Bacteroides'	'Finegoldia'	-0.197447	0.404048
'Bacteroides'	'Klebsiella'	0.24812	0.290194
'Bacteroides'	'Lactobacillus'	-0.115081	0.629004
'Bacteroides'	'MitochondriaFamilyUnknownGenus'	-0.0196975	0.934308
'Bacteroides'	'Pelistega'	-0.377964	0.100366
'Blautia'	'Enterococcus'	0.58797	0.00741417
'Blautia'	'Klebsiella'	0.499248	0.0265576
'Enhydrobacter'	'Anaerococcus'	-0.130722	0.582779
'Enhydrobacter'	'BacteriaKingdomUnknownGenus'	0.0200441	0.933155
'Enhydrobacter'	'Bacteroides'	-0.298393	0.201291
'Enhydrobacter'	'Blautia'	-0.13925	0.558204
'Enhydrobacter'	'Enterococcus'	-0.179036	0.450098
'Enhydrobacter'	'Fenollaria'	-0.113822	0.632786
'Enhydrobacter'	'Finegoldia'	-0.147153	0.53585
'Enhydrobacter'	'Gardnerella'	-0.0526316	0.825581
'Enhydrobacter'	'Klebsiella'	-0.0596786	0.802643
'Enhydrobacter'	'Lactobacillus'	-0.179103	0.449925
'Enhydrobacter'	'MitochondriaFamilyUnknownGenus'	0.100221	0.674191
'Enhydrobacter'	'Pelistega'	-0.0526316	0.825581
'Enhydrobacter'	'Peptoniphilus'	-0.130722	0.582779
'Enhydrobacter'	'Prevotella'	-0.130722	0.582779
'Enhydrobacter'	'x_Clostridium_InnocuumGroup'	0.0199228	0.933558
'Facklamia'	'Anaerococcus'	0.86648	7.81073e-07
'Facklamia'	'BacteriaKingdomUnknownGenus'	-0.650218	0.00191077
'Facklamia'	'Bacteroides'	-0.404395	0.0769777
'Facklamia'	'Blautia'	-0.656066	0.00168253
'Facklamia'	'Enhydrobacter'	-0.113822	0.632786
'Facklamia'	'Enterococcus'	-0.597988	0.00535489
'Facklamia'	'Fenollaria'	0.665385	0.00136619
'Facklamia'	'Finegoldia'	0.81283	1.32752e-05
'Facklamia'	'Gardnerella'	0.483744	0.0306927
'Facklamia'	'Klebsiella'	-0.680803	0.000952711
'Facklamia'	'Lactobacillus'	-0.368503	0.109879
'Facklamia'	'MitochondriaFamilyUnknownGenus'	-0.650218	0.00191077
'Facklamia'	'Pelistega'	0.540655	0.0138436
'Facklamia'	'Peptoniphilus'	0.860826	1.11027e-06
'Facklamia'	'Prevotella'	0.828315	6.48124e-06
'Facklamia'	'x_Clostridium_InnocuumGroup'	-0.531029	0.0159877
'Facklamia'	'x_Ruminococcus_TorquesGroup'	-0.690482	0.000751567
'Fenollaria'	'Anaerococcus'	0.788737	3.59155e-05
'Fenollaria'	'BacteriaKingdomUnknownGenus'	-0.650218	0.00191077
'Fenollaria'	'Bacteroides'	0.0752862	0.752413
'Fenollaria'	'Blautia'	-0.618423	0.00365468
'Fenollaria'	'Enterococcus'	-0.678652	0.0010031
'Fenollaria'	'Finegoldia'	0.739901	0.00019211
'Fenollaria'	'Gardnerella'	0.369922	0.108413
'Fenollaria'	'Klebsiella'	-0.632404	0.00277164
'Fenollaria'	'Lactobacillus'	-0.47233	0.0354762
'Fenollaria'	'MitochondriaFamilyUnknownGenus'	-0.650218	0.00191077
'Fenollaria'	'Pelistega'	0.426833	0.0605328
'Fenollaria'	'Peptoniphilus'	0.797218	2.56823e-05
'Fenollaria'	'Prevotella'	0.835383	4.56275e-06
'Fenollaria'	'x_Clostridium_InnocuumGroup'	-0.618278	0.00366494
'Finegoldia'	'Blautia'	-0.731387	0.000248032
'Finegoldia'	'Enterococcus'	-0.670206	0.00122322
'Finegoldia'	'Klebsiella'	-0.705431	0.000511861
'Finegoldia'	'Lactobacillus'	-0.431208	0.0576634
'Finegoldia'	'MitochondriaFamilyUnknownGenus'	-0.65849	0.00159484
'Finegoldia'	'Pelistega'	0.269781	0.25002
'Gardnerella'	'BacteriaKingdomUnknownGenus'	-0.300662	0.19772
'Gardnerella'	'Bacteroides'	-0.338179	0.144737
'Gardnerella'	'Blautia'	-0.258607	0.270931
'Gardnerella'	'Enterococcus'	-0.218822	0.353983
'Gardnerella'	'Finegoldia'	0.416935	0.0674225
'Gardnerella'	'Klebsiella'	-0.338179	0.144737
'Gardnerella'	'Lactobacillus'	0.218904	0.353798
'Gardnerella'	'MitochondriaFamilyUnknownGenus'	-0.300662	0.19772
'Gardnerella'	'Pelistega'	-0.0526316	0.825581
'Klebsiella'	'Enterococcus'	0.53985	0.0153757
'Kytococcus'	'Akkermansia'	-0.0526316	0.825581
'Kytococcus'	'Anaerococcus'	0.287588	0.218885
'Kytococcus'	'BacteriaKingdomUnknownGenus'	-0.300662	0.19772
'Kytococcus'	'Bacteroides'	-0.377964	0.100366
'Kytococcus'	'Blautia'	-0.377964	0.100366
'Kytococcus'	'Enhydrobacter'	-0.0526316	0.825581
'Kytococcus'	'Enterococcus'	-0.298393	0.201291
'Kytococcus'	'Facklamia'	0.540655	0.0138436
'Kytococcus'	'Fenollaria'	0.426833	0.0605328
'Kytococcus'	'Finegoldia'	0.269781	0.25002
'Kytococcus'	'Gardnerella'	-0.0526316	0.825581
'Kytococcus'	'Klebsiella'	-0.377964	0.100366
'Kytococcus'	'Lactobacillus'	-0.358206	0.120954
'Kytococcus'	'MitochondriaFamilyUnknownGenus'	-0.300662	0.19772
'Kytococcus'	'Pelistega'	1	2.43353e-142
'Kytococcus'	'Peptoniphilus'	0.287588	0.218885
'Kytococcus'	'Prevotella'	0.287588	0.218885
'Kytococcus'	'UCG_002'	0.0637649	0.789411
'Kytococcus'	'x_Clostridium_InnocuumGroup'	-0.258997	0.270184
'Kytococcus'	'x_Ruminococcus_TorquesGroup'	-0.377964	0.100366
'Lactobacillus'	'Blautia'	0.392629	0.0868267
'Lactobacillus'	'Enterococcus'	0.518992	0.0190354
'Lactobacillus'	'Klebsiella'	0.402407	0.0785803
'Lactobacillus'	'MitochondriaFamilyUnknownGenus'	0.381973	0.0965217
'MitochondriaFamilyUnknownGenus'	'Blautia'	0.50456	0.0232822
'MitochondriaFamilyUnknownGenus'	'Enterococcus'	0.515166	0.0200956
'MitochondriaFamilyUnknownGenus'	'Klebsiella'	0.46668	0.0380491
'Pelistega'	'Blautia'	-0.377964	0.100366
'Pelistega'	'Enterococcus'	-0.298393	0.201291
'Pelistega'	'Klebsiella'	-0.377964	0.100366
'Pelistega'	'Lactobacillus'	-0.358206	0.120954
'Pelistega'	'MitochondriaFamilyUnknownGenus'	-0.300662	0.19772
'Peptoniphilus'	'BacteriaKingdomUnknownGenus'	-0.746759	0.000155274
'Peptoniphilus'	'Bacteroides'	-0.11858	0.61854
'Peptoniphilus'	'Blautia'	-0.733217	0.000234962
'Peptoniphilus'	'Enterococcus'	-0.735194	0.000221515
'Peptoniphilus'	'Finegoldia'	0.935647	1.42135e-09
'Peptoniphilus'	'Gardnerella'	0.392165	0.0872329
'Peptoniphilus'	'Klebsiella'	-0.731241	0.0002491
'Peptoniphilus'	'Lactobacillus'	-0.511073	0.0212815
'Peptoniphilus'	'MitochondriaFamilyUnknownGenus'	-0.746759	0.000155274
'Peptoniphilus'	'Pelistega'	0.287588	0.218885
'Prevotella'	'BacteriaKingdomUnknownGenus'	-0.746759	0.000155274
'Prevotella'	'Bacteroides'	-0.0533608	0.823201
'Prevotella'	'Blautia'	-0.729265	0.000263958
'Prevotella'	'Enterococcus'	-0.747052	0.000153845
'Prevotella'	'Finegoldia'	0.9259	4.87771e-09
'Prevotella'	'Gardnerella'	0.339877	0.142603
'Prevotella'	'Klebsiella'	-0.723336	0.000313159
'Prevotella'	'Lactobacillus'	-0.541717	0.0136219
'Prevotella'	'MitochondriaFamilyUnknownGenus'	-0.746759	0.000155274
'Prevotella'	'Pelistega'	0.287588	0.218885
'Prevotella'	'Peptoniphilus'	0.994805	2.56766e-19
'Prevotella'	'x_Clostridium_InnocuumGroup'	-0.672964	0.00114727
'UCG_002'	'Akkermansia'	0.403844	0.077419
'UCG_002'	'Anaerococcus'	0.281905	0.22853
'UCG_002'	'BacteriaKingdomUnknownGenus'	-0.2906	0.213882
'UCG_002'	'Bacteroides'	0.331788	0.15297
'UCG_002'	'Blautia'	-0.37517	0.103111
'UCG_002'	'Enhydrobacter'	0.148785	0.531288
'UCG_002'	'Enterococcus'	-0.29403	0.208277
'UCG_002'	'Facklamia'	0.0959548	0.687373
'UCG_002'	'Fenollaria'	0.388991	0.0900524
'UCG_002'	'Finegoldia'	0.375876	0.102412
'UCG_002'	'Gardnerella'	-0.21255	0.368287
'UCG_002'	'Klebsiella'	-0.233778	0.321195
'UCG_002'	'Lactobacillus'	-0.54167	0.0136318
'UCG_002'	'MitochondriaFamilyUnknownGenus'	-0.0898513	0.706384
'UCG_002'	'Pelistega'	0.0637649	0.789411
'UCG_002'	'Peptoniphilus'	0.310412	0.182858
'UCG_002'	'Prevotella'	0.357924	0.121268
'UCG_002'	'x_Clostridium_InnocuumGroup'	-0.422401	0.0635487
'UCG_002'	'x_Ruminococcus_TorquesGroup'	-0.318131	0.171643
'x_Clostridium_InnocuumGroup'	'BacteriaKingdomUnknownGenus'	0.397579	0.0825755
'x_Clostridium_InnocuumGroup'	'Bacteroides'	-0.126506	0.595095
'x_Clostridium_InnocuumGroup'	'Blautia'	0.695784	0.000657535
'x_Clostridium_InnocuumGroup'	'Enterococcus'	0.414157	0.0694578
'x_Clostridium_InnocuumGroup'	'Finegoldia'	-0.648935	0.00196415
'x_Clostridium_InnocuumGroup'	'Gardnerella'	-0.179306	0.449404
'x_Clostridium_InnocuumGroup'	'Klebsiella'	0.47741	0.0332801
'x_Clostridium_InnocuumGroup'	'Lactobacillus'	0.360076	0.118887
'x_Clostridium_InnocuumGroup'	'MitochondriaFamilyUnknownGenus'	0.380887	0.097552
'x_Clostridium_InnocuumGroup'	'Pelistega'	-0.258997	0.270184
'x_Clostridium_InnocuumGroup'	'Peptoniphilus'	-0.659109	0.0015731
'x_Ruminococcus_TorquesGroup'	'Anaerococcus'	-0.717407	0.000369973
'x_Ruminococcus_TorquesGroup'	'BacteriaKingdomUnknownGenus'	0.410618	0.0721175
'x_Ruminococcus_TorquesGroup'	'Bacteroides'	0.213534	0.364372
'x_Ruminococcus_TorquesGroup'	'Blautia'	0.691729	0.00100994
'x_Ruminococcus_TorquesGroup'	'Enhydrobacter'	-0.218822	0.353983
'x_Ruminococcus_TorquesGroup'	'Enterococcus'	0.577444	0.0087704
'x_Ruminococcus_TorquesGroup'	'Fenollaria'	-0.624876	0.00322188
'x_Ruminococcus_TorquesGroup'	'Finegoldia'	-0.574727	0.00803335
'x_Ruminococcus_TorquesGroup'	'Gardnerella'	-0.258607	0.270931
'x_Ruminococcus_TorquesGroup'	'Klebsiella'	0.538346	0.0157066
'x_Ruminococcus_TorquesGroup'	'Lactobacillus'	0.542309	0.0134996
'x_Ruminococcus_TorquesGroup'	'MitochondriaFamilyUnknownGenus'	0.54244	0.0134727
'x_Ruminococcus_TorquesGroup'	'Pelistega'	-0.377964	0.100366
'x_Ruminococcus_TorquesGroup'	'Peptoniphilus'	-0.721359	0.000331206
'x_Ruminococcus_TorquesGroup'	'Prevotella'	-0.719383	0.000350133
'x_Ruminococcus_TorquesGroup'	'x_Clostridium_InnocuumGroup'	0.474398	0.0345689

## Sheet: Figure 9
Spearman correlation coefficients between the most common fungal taxa				orange:rho<-0.4
all samples				green:rho>0.4
taxa1	taxa2	Spearman rho	p-value
'Agaricomycetes_u_g'	'Alternaria'	-0.0806209	0.735452
'Agaricomycetes_u_g'	'Aureobasidium'	0.379342	0.0990318
'Agaricomycetes_u_g'	'Didymosphaeria'	-0.17602	0.457892
'Agaricomycetes_u_g'	'Discosia'	-0.250958	0.285859
'Agaricomycetes_u_g'	'Fungi_u_g'	0.0415834	0.861813
'Agaricomycetes_u_g'	'Malassezia'	-0.0967537	0.684898
'Agaricomycetes_u_g'	'Mycosphaerella'	0.437757	0.0535624
'Agaricomycetes_u_g'	'Penicillium'	0.286391	0.220894
'Agaricomycetes_u_g'	'Tomentella'	-0.282521	0.227472
'Alternaria'	'Fungi_u_g'	-0.123308	0.603397
'Alternaria'	'Malassezia'	-0.248403	0.290955
'Alternaria'	'Tomentella'	0.318505	0.171112
'Aureobasidium'	'Alternaria'	-0.189474	0.421949
'Aureobasidium'	'Didymosphaeria'	-0.155182	0.513573
'Aureobasidium'	'Fungi_u_g'	0.777444	8.08652e-05
'Aureobasidium'	'Malassezia'	0.0137155	0.954234
'Aureobasidium'	'Tomentella'	0.00228592	0.992369
'Auricularia'	'Agaricomycetes_u_g'	0.264029	0.260652
'Auricularia'	'Alternaria'	-0.129062	0.587615
'Auricularia'	'Aureobasidium'	0.0182838	0.939014
'Auricularia'	'Cladosporium'	0.235165	0.31825
'Auricularia'	'Didymosphaeria'	-0.248352	0.291058
'Auricularia'	'Discosia'	-0.388457	0.0905326
'Auricularia'	'Fungi_u_g'	0.160252	0.499736
'Auricularia'	'Malassezia'	0.613644	0.0040053
'Auricularia'	'Mycosphaerella'	-0.101911	0.668994
'Auricularia'	'Nakaseomyces'	-0.113822	0.632786
'Auricularia'	'Ochrolechia'	-0.335021	0.148766
'Auricularia'	'Penicillium'	-0.172758	0.466397
'Auricularia'	'Peniophora'	0.347409	0.133401
'Auricularia'	'Russula'	-0.153352	0.518611
'Auricularia'	'Tomentella'	-0.412003	0.0710677
'Botrytis'	'Agaricomycetes_u_g'	-0.179623	0.448588
'Botrytis'	'Alternaria'	-0.298393	0.201291
'Botrytis'	'Aureobasidium'	0.218822	0.353983
'Botrytis'	'Auricularia'	-0.113822	0.632786
'Botrytis'	'Capnodiales_u_g'	-0.338688	0.144094
'Botrytis'	'Chaetothyriales_u_g'	-0.21255	0.368287
'Botrytis'	'Cladosporium'	0.386182	0.0926019
'Botrytis'	'Didymosphaeria'	-0.26423	0.260277
'Botrytis'	'Discosia'	-0.179623	0.448588
'Botrytis'	'Fungi_u_g'	0.338179	0.144737
'Botrytis'	'Gymnopus'	-0.0959982	0.687239
'Botrytis'	'Herpotrichiellaceae_u_g'	1	2.43353e-142
'Botrytis'	'Malassezia'	0.302398	0.195016
'Botrytis'	'Mycosphaerella'	-0.100799	0.67241
'Botrytis'	'Nakaseomyces'	-0.0526316	0.825581
'Botrytis'	'Ochrolechia'	-0.24663	0.294525
'Botrytis'	'Penicillium'	-0.282239	0.227957
'Botrytis'	'Peniophora'	-0.147153	0.53585
'Botrytis'	'Russula'	-0.229416	0.330565
'Botrytis'	'Schizophyllum'	-0.113822	0.632786
'Botrytis'	'Tomentella'	-0.282239	0.227957
'Bovista'	'Agaricomycetes_u_g'	0.15717	0.508124
'Bovista'	'Alternaria'	0.218822	0.353983
'Bovista'	'Aureobasidium'	0.258607	0.270931
'Bovista'	'Auricularia'	0.540655	0.0138436
'Bovista'	'Botrytis'	-0.0526316	0.825581
'Bovista'	'Capnodiales_u_g'	-0.0996142	0.67606
'Bovista'	'Chaetothyriales_u_g'	-0.21255	0.368287
'Bovista'	'Cladosporium'	0.182928	0.440142
'Bovista'	'Didymosphaeria'	-0.26423	0.260277
'Bovista'	'Discosia'	-0.179623	0.448588
'Bovista'	'Fungi_u_g'	0.377964	0.100366
'Bovista'	'Gymnopus'	0.607988	0.00445589
'Bovista'	'Herpotrichiellaceae_u_g'	-0.0526316	0.825581
'Bovista'	'Malassezia'	0.181439	0.443938
'Bovista'	'Mycosphaerella'	0.181439	0.443938
'Bovista'	'Nakaseomyces'	-0.0526316	0.825581
'Bovista'	'Ochrolechia'	-0.24663	0.294525
'Bovista'	'Penicillium'	-0.282239	0.227957
'Bovista'	'Peniophora'	0.416935	0.0674225
'Bovista'	'Russula'	-0.020856	0.930454
'Bovista'	'Schizophyllum'	-0.113822	0.632786
'Bovista'	'Tomentella'	-0.282239	0.227957
'Capnodiales_u_g'	'Agaricomycetes_u_g'	-0.0756429	0.751276
'Capnodiales_u_g'	'Alternaria'	0.225904	0.338224
'Capnodiales_u_g'	'Aureobasidium'	-0.194277	0.411786
'Capnodiales_u_g'	'Auricularia'	-0.134642	0.571424
'Capnodiales_u_g'	'Chaetothyriales_u_g'	0.584924	0.00674923
'Capnodiales_u_g'	'Cladosporium'	-0.121563	0.609673
'Capnodiales_u_g'	'Didymosphaeria'	0.426239	0.0609304
'Capnodiales_u_g'	'Discosia'	0.618742	0.0036322
'Capnodiales_u_g'	'Fungi_u_g'	-0.138554	0.560191
'Capnodiales_u_g'	'Malassezia'	-0.386902	0.0919431
'Capnodiales_u_g'	'Mycosphaerella'	0.00228936	0.992357
'Capnodiales_u_g'	'Nakaseomyces'	-0.0199228	0.933558
'Capnodiales_u_g'	'Ochrolechia'	0.683068	0.000901982
'Capnodiales_u_g'	'Penicillium'	0.229699	0.329951
'Capnodiales_u_g'	'Peniophora'	-0.324932	0.162159
'Capnodiales_u_g'	'Russula'	0.435787	0.0547714
'Capnodiales_u_g'	'Schizophyllum'	-0.00538569	0.982021
'Capnodiales_u_g'	'Tomentella'	0.660863	0.00151279
'Ceriporia'	'Agaricomycetes_u_g'	0.368133	0.110264
'Ceriporia'	'Alternaria'	-0.0634999	0.790268
'Ceriporia'	'Aureobasidium'	0.204932	0.386094
'Ceriporia'	'Auricularia'	0.20747	0.380107
'Ceriporia'	'Botrytis'	-0.0763659	0.748971
'Ceriporia'	'Bovista'	-0.0763659	0.748971
'Ceriporia'	'Capnodiales_u_g'	-0.315087	0.176007
'Ceriporia'	'Chaetothyriales_u_g'	-0.308399	0.185862
'Ceriporia'	'Cladosporium'	0.256573	0.274853
'Ceriporia'	'Didymosphaeria'	-0.383385	0.0951934
'Ceriporia'	'Discosia'	-0.260625	0.267077
'Ceriporia'	'Fungi_u_g'	0.0173182	0.94223
'Ceriporia'	'Gymnopus'	-0.139289	0.558093
'Ceriporia'	'Herpotrichiellaceae_u_g'	-0.0763659	0.748971
'Ceriporia'	'Malassezia'	0.282273	0.227898
'Ceriporia'	'Mycosphaerella'	0.305674	0.189984
'Ceriporia'	'Nakaseomyces'	-0.0763659	0.748971
'Ceriporia'	'Ochrolechia'	-0.357848	0.121353
'Ceriporia'	'Penicillium'	-0.201101	0.395226
'Ceriporia'	'Peniophora'	0.601394	0.0050333
'Ceriporia'	'Russula'	-0.332871	0.151552
'Ceriporia'	'Schizophyllum'	0.246693	0.294397
'Ceriporia'	'Teichospora'	0.725476	0.000294564
'Ceriporia'	'Tomentella'	-0.312255	0.180137
'Chaetothyriales_u_g'	'Agaricomycetes_u_g'	0.175002	0.460535
'Chaetothyriales_u_g'	'Alternaria'	-0.020084	0.933022
'Chaetothyriales_u_g'	'Aureobasidium'	-0.204054	0.388176
'Chaetothyriales_u_g'	'Auricularia'	-0.133877	0.573633
'Chaetothyriales_u_g'	'Cladosporium'	-0.0443247	0.852795
'Chaetothyriales_u_g'	'Didymosphaeria'	0.746133	0.000158362
'Chaetothyriales_u_g'	'Discosia'	0.188604	0.425836
'Chaetothyriales_u_g'	'Fungi_u_g'	-0.221728	0.347466
'Chaetothyriales_u_g'	'Malassezia'	-0.278845	0.233837
'Chaetothyriales_u_g'	'Mycosphaerella'	-0.196209	0.40706
'Chaetothyriales_u_g'	'Nakaseomyces'	0.191295	0.419141
'Chaetothyriales_u_g'	'Ochrolechia'	0.77356	6.31488e-05
'Chaetothyriales_u_g'	'Penicillium'	0.598804	0.00527631
'Chaetothyriales_u_g'	'Peniophora'	-0.203042	0.390583
'Chaetothyriales_u_g'	'Russula'	0.717603	0.000367966
'Chaetothyriales_u_g'	'Tomentella'	0.369622	0.108721
'Cladosporium'	'Agaricomycetes_u_g'	0.376318	0.101977
'Cladosporium'	'Alternaria'	-0.467082	0.0378615
'Cladosporium'	'Aureobasidium'	0.625337	0.00319268
'Cladosporium'	'Didymosphaeria'	-0.259027	0.270127
'Cladosporium'	'Discosia'	-0.228045	0.333542
'Cladosporium'	'Fungi_u_g'	0.525467	0.0173432
'Cladosporium'	'Malassezia'	0.168164	0.478509
'Cladosporium'	'Mycosphaerella'	0.104324	0.661597
'Cladosporium'	'Nakaseomyces'	-0.26423	0.260277
'Cladosporium'	'Ochrolechia'	-0.0738141	0.757114
'Cladosporium'	'Penicillium'	0.0599475	0.801771
'Cladosporium'	'Peniophora'	0.278457	0.234515
'Cladosporium'	'Tomentella'	-0.343336	0.138323
'Didymosphaeria'	'Alternaria'	-0.0414842	0.862139
'Didymosphaeria'	'Fungi_u_g'	-0.0891143	0.708691
'Didymosphaeria'	'Malassezia'	-0.0825251	0.729425
'Didymosphaeria'	'Tomentella'	0.485808	0.0298843
'Discosia'	'Alternaria'	0.21216	0.369185
'Discosia'	'Aureobasidium'	-0.0975937	0.682298
'Discosia'	'Didymosphaeria'	0.225444	0.339235
'Discosia'	'Fungi_u_g'	0.0950478	0.690187
'Discosia'	'Malassezia'	-0.396045	0.0838763
'Discosia'	'Mycosphaerella'	0.493659	0.0269618
'Discosia'	'Penicillium'	0.218878	0.353855
'Discosia'	'Tomentella'	0.630404	0.00288582
'Gymnopus'	'Agaricomycetes_u_g'	-0.102383	0.667543
'Gymnopus'	'Alternaria'	0.220122	0.351058
'Gymnopus'	'Aureobasidium'	-0.169325	0.475435
'Gymnopus'	'Auricularia'	0.230098	0.329088
'Gymnopus'	'Capnodiales_u_g'	-0.101748	0.669494
'Gymnopus'	'Chaetothyriales_u_g'	-0.116305	0.625335
'Gymnopus'	'Cladosporium'	-0.182892	0.440234
'Gymnopus'	'Didymosphaeria'	-0.0865031	0.716885
'Gymnopus'	'Discosia'	-0.150162	0.527449
'Gymnopus'	'Fungi_u_g'	-0.13546	0.569069
'Gymnopus'	'Herpotrichiellaceae_u_g'	-0.0959982	0.687239
'Gymnopus'	'Malassezia'	-0.0208369	0.930517
'Gymnopus'	'Mycosphaerella'	0.00367709	0.987725
'Gymnopus'	'Nakaseomyces'	-0.0959982	0.687239
'Gymnopus'	'Ochrolechia'	-0.112461	0.636885
'Gymnopus'	'Penicillium'	-0.134827	0.570893
'Gymnopus'	'Peniophora'	0.392166	0.0872321
'Gymnopus'	'Russula'	-0.0253604	0.91548
'Gymnopus'	'Schizophyllum'	-0.207607	0.379785
'Gymnopus'	'Tomentella'	-0.330939	0.154089
'Herpotrichiellaceae_u_g'	'Agaricomycetes_u_g'	-0.179623	0.448588
'Herpotrichiellaceae_u_g'	'Alternaria'	-0.298393	0.201291
'Herpotrichiellaceae_u_g'	'Aureobasidium'	0.218822	0.353983
'Herpotrichiellaceae_u_g'	'Auricularia'	-0.113822	0.632786
'Herpotrichiellaceae_u_g'	'Capnodiales_u_g'	-0.338688	0.144094
'Herpotrichiellaceae_u_g'	'Chaetothyriales_u_g'	-0.21255	0.368287
'Herpotrichiellaceae_u_g'	'Cladosporium'	0.386182	0.0926019
'Herpotrichiellaceae_u_g'	'Didymosphaeria'	-0.26423	0.260277
'Herpotrichiellaceae_u_g'	'Discosia'	-0.179623	0.448588
'Herpotrichiellaceae_u_g'	'Fungi_u_g'	0.338179	0.144737
'Herpotrichiellaceae_u_g'	'Malassezia'	0.302398	0.195016
'Herpotrichiellaceae_u_g'	'Mycosphaerella'	-0.100799	0.67241
'Herpotrichiellaceae_u_g'	'Nakaseomyces'	-0.0526316	0.825581
'Herpotrichiellaceae_u_g'	'Ochrolechia'	-0.24663	0.294525
'Herpotrichiellaceae_u_g'	'Penicillium'	-0.282239	0.227957
'Herpotrichiellaceae_u_g'	'Peniophora'	-0.147153	0.53585
'Herpotrichiellaceae_u_g'	'Russula'	-0.229416	0.330565
'Herpotrichiellaceae_u_g'	'Schizophyllum'	-0.113822	0.632786
'Herpotrichiellaceae_u_g'	'Tomentella'	-0.282239	0.227957
'Lanzia'	'Agaricomycetes_u_g'	0.426606	0.0606847
'Lanzia'	'Alternaria'	-0.338179	0.144737
'Lanzia'	'Aureobasidium'	0.13925	0.558204
'Lanzia'	'Auricularia'	-0.113822	0.632786
'Lanzia'	'Botrytis'	-0.0526316	0.825581
'Lanzia'	'Bovista'	-0.0526316	0.825581
'Lanzia'	'Capnodiales_u_g'	-0.338688	0.144094
'Lanzia'	'Ceriporia'	-0.0763659	0.748971
'Lanzia'	'Chaetothyriales_u_g'	-0.21255	0.368287
'Lanzia'	'Cladosporium'	0.142278	0.549592
'Lanzia'	'Didymosphaeria'	-0.26423	0.260277
'Lanzia'	'Discosia'	-0.179623	0.448588
'Lanzia'	'Fungi_u_g'	-0.0596786	0.802643
'Lanzia'	'Gymnopus'	-0.0959982	0.687239
'Lanzia'	'Herpotrichiellaceae_u_g'	-0.0526316	0.825581
'Lanzia'	'Malassezia'	-0.282239	0.227957
'Lanzia'	'Mycosphaerella'	0.302398	0.195016
'Lanzia'	'Nakaseomyces'	-0.0526316	0.825581
'Lanzia'	'Ochrolechia'	-0.24663	0.294525
'Lanzia'	'Penicillium'	0.383038	0.0955184
'Lanzia'	'Peniophora'	0.22073	0.349695
'Lanzia'	'Rinodina'	-0.0763659	0.748971
'Lanzia'	'Russula'	0.020856	0.930454
'Lanzia'	'Schizophyllum'	0.540655	0.0138436
'Lanzia'	'Teichospora'	-0.0526316	0.825581
'Lanzia'	'Tomentella'	-0.282239	0.227957
'Malassezia'	'Fungi_u_g'	0.226306	0.337342
'Malassezia'	'Tomentella'	-0.366795	0.111663
'Mycosphaerella'	'Alternaria'	0.0312409	0.895974
'Mycosphaerella'	'Aureobasidium'	0.244593	0.298658
'Mycosphaerella'	'Didymosphaeria'	-0.311416	0.181373
'Mycosphaerella'	'Fungi_u_g'	0.15849	0.504523
'Mycosphaerella'	'Malassezia'	-0.179923	0.447819
'Mycosphaerella'	'Penicillium'	0.192278	0.416708
'Mycosphaerella'	'Tomentella'	-0.057529	0.809625
'Nakaseomyces'	'Agaricomycetes_u_g'	-0.179623	0.448588
'Nakaseomyces'	'Alternaria'	-0.258607	0.270931
'Nakaseomyces'	'Aureobasidium'	-0.218822	0.353983
'Nakaseomyces'	'Didymosphaeria'	0.26423	0.260277
'Nakaseomyces'	'Discosia'	-0.179623	0.448588
'Nakaseomyces'	'Fungi_u_g'	-0.258607	0.270931
'Nakaseomyces'	'Malassezia'	-0.100799	0.67241
'Nakaseomyces'	'Mycosphaerella'	-0.282239	0.227957
'Nakaseomyces'	'Penicillium'	0.221759	0.347397
'Nakaseomyces'	'Tomentella'	-0.100799	0.67241
'Ochrolechia'	'Agaricomycetes_u_g'	-0.0657585	0.782976
'Ochrolechia'	'Alternaria'	-0.00466086	0.984441
'Ochrolechia'	'Aureobasidium'	-0.201971	0.393142
'Ochrolechia'	'Didymosphaeria'	0.719092	0.000352996
'Ochrolechia'	'Discosia'	0.458556	0.042
'Ochrolechia'	'Fungi_u_g'	-0.0955477	0.688635
'Ochrolechia'	'Malassezia'	-0.221214	0.348613
'Ochrolechia'	'Mycosphaerella'	-0.0669152	0.779248
'Ochrolechia'	'Nakaseomyces'	0.0205525	0.931463
'Ochrolechia'	'Penicillium'	0.552248	0.0115754
'Ochrolechia'	'Peniophora'	-0.272949	0.244285
'Ochrolechia'	'Tomentella'	0.55579	0.0109457
'Penicillium'	'Alternaria'	-0.50595	0.0228432
'Penicillium'	'Aureobasidium'	-0.130297	0.584014
'Penicillium'	'Didymosphaeria'	0.552763	0.011482
'Penicillium'	'Fungi_u_g'	-0.247641	0.292486
'Penicillium'	'Malassezia'	-0.236293	0.315865
'Penicillium'	'Tomentella'	0.0640927	0.788352
'Peniophora'	'Agaricomycetes_u_g'	0.334808	0.14904
'Peniophora'	'Alternaria'	-0.152025	0.52228
'Peniophora'	'Aureobasidium'	0.226183	0.337611
'Peniophora'	'Didymosphaeria'	-0.273722	0.242899
'Peniophora'	'Discosia'	-0.16845	0.477751
'Peniophora'	'Fungi_u_g'	0.140901	0.5535
'Peniophora'	'Malassezia'	0.180839	0.445472
'Peniophora'	'Mycosphaerella'	0.468772	0.0370801
'Peniophora'	'Nakaseomyces'	-0.147153	0.53585
'Peniophora'	'Penicillium'	0.0638807	0.789037
'Peniophora'	'Tomentella'	-0.437301	0.0538401
'Rinodina'	'Agaricomycetes_u_g'	-0.260625	0.267077
'Rinodina'	'Alternaria'	-0.238125	0.312019
'Rinodina'	'Aureobasidium'	-0.262659	0.263227
'Rinodina'	'Auricularia'	-0.16515	0.486541
'Rinodina'	'Botrytis'	-0.0763659	0.748971
'Rinodina'	'Bovista'	-0.0763659	0.748971
'Rinodina'	'Capnodiales_u_g'	-0.0563689	0.813398
'Rinodina'	'Ceriporia'	-0.110803	0.64189
'Rinodina'	'Chaetothyriales_u_g'	0.218964	0.353663
'Rinodina'	'Cladosporium'	-0.0471858	0.843402
'Rinodina'	'Didymosphaeria'	0.439418	0.0525582
'Rinodina'	'Discosia'	-0.260625	0.267077
'Rinodina'	'Fungi_u_g'	-0.183284	0.439239
'Rinodina'	'Gymnopus'	-0.139289	0.558093
'Rinodina'	'Herpotrichiellaceae_u_g'	-0.0763659	0.748971
'Rinodina'	'Malassezia'	0.0760527	0.749969
'Rinodina'	'Mycosphaerella'	-0.409515	0.0729618
'Rinodina'	'Nakaseomyces'	0.725476	0.000294564
'Rinodina'	'Ochrolechia'	0.256458	0.275076
'Rinodina'	'Penicillium'	0.293973	0.20837
'Rinodina'	'Peniophora'	-0.213513	0.366069
'Rinodina'	'Russula'	0.48569	0.0299304
'Rinodina'	'Schizophyllum'	-0.16515	0.486541
'Rinodina'	'Teichospora'	-0.0763659	0.748971
'Rinodina'	'Tomentella'	-0.0906783	0.703798
'Russula'	'Agaricomycetes_u_g'	0.19574	0.408205
'Russula'	'Alternaria'	-0.349997	0.130338
'Russula'	'Aureobasidium'	0.102477	0.667257
'Russula'	'Cladosporium'	0.2674	0.254388
'Russula'	'Didymosphaeria'	0.65239	0.00182312
'Russula'	'Discosia'	0.0943111	0.692475
'Russula'	'Fungi_u_g'	-0.036261	0.879367
'Russula'	'Malassezia'	-0.346707	0.134241
'Russula'	'Mycosphaerella'	-0.109444	0.646006
'Russula'	'Nakaseomyces'	0.354552	0.12507
'Russula'	'Ochrolechia'	0.637691	0.00248788
'Russula'	'Penicillium'	0.703799	0.000534386
'Russula'	'Peniophora'	-0.12537	0.598433
'Russula'	'Tomentella'	0.122226	0.607708
'Saccharomyces'	'Agaricomycetes_u_g'	-0.260625	0.267077
'Saccharomyces'	'Alternaria'	-0.223693	0.343099
'Saccharomyces'	'Aureobasidium'	-0.256886	0.274247
'Saccharomyces'	'Auricularia'	-0.16515	0.486541
'Saccharomyces'	'Botrytis'	-0.0763659	0.748971
'Saccharomyces'	'Bovista'	-0.0763659	0.748971
'Saccharomyces'	'Capnodiales_u_g'	-0.0592596	0.804003
'Saccharomyces'	'Ceriporia'	-0.110803	0.64189
'Saccharomyces'	'Chaetothyriales_u_g'	0.212796	0.36772
'Saccharomyces'	'Cladosporium'	-0.0117965	0.960632
'Saccharomyces'	'Didymosphaeria'	0.445316	0.0491092
'Saccharomyces'	'Discosia'	-0.260625	0.267077
'Saccharomyces'	'Fungi_u_g'	-0.163079	0.492099
'Saccharomyces'	'Gymnopus'	-0.139289	0.558093
'Saccharomyces'	'Herpotrichiellaceae_u_g'	-0.0763659	0.748971
'Saccharomyces'	'Lanzia'	-0.0763659	0.748971
'Saccharomyces'	'Malassezia'	0.0994536	0.676555
'Saccharomyces'	'Mycosphaerella'	-0.409515	0.0729618
'Saccharomyces'	'Nakaseomyces'	0.64911	0.00195679
'Saccharomyces'	'Ochrolechia'	0.280314	0.231279
'Saccharomyces'	'Penicillium'	0.291048	0.213145
'Saccharomyces'	'Peniophora'	-0.213513	0.366069
'Saccharomyces'	'Rinodina'	0.99446	4.57697e-19
'Saccharomyces'	'Russula'	0.482663	0.0311225
'Saccharomyces'	'Schizophyllum'	-0.16515	0.486541
'Saccharomyces'	'Steccherinaceae_u_g'	-0.0763659	0.748971
'Saccharomyces'	'Teichospora'	-0.0763659	0.748971
'Saccharomyces'	'Tomentella'	-0.0848281	0.722157
'Saccharomycopsis'	'Agaricomycetes_u_g'	0.3817	0.09678
'Saccharomycopsis'	'Alternaria'	0.258607	0.270931
'Saccharomycopsis'	'Aureobasidium'	0.179036	0.450098
'Saccharomycopsis'	'Auricularia'	-0.113822	0.632786
'Saccharomycopsis'	'Botrytis'	-0.0526316	0.825581
'Saccharomycopsis'	'Bovista'	-0.0526316	0.825581
'Saccharomycopsis'	'Capnodiales_u_g'	-0.179306	0.449404
'Saccharomycopsis'	'Ceriporia'	0.725476	0.000294564
'Saccharomycopsis'	'Chaetothyriales_u_g'	-0.21255	0.368287
'Saccharomycopsis'	'Cladosporium'	0.0609761	0.798436
'Saccharomycopsis'	'Didymosphaeria'	-0.26423	0.260277
'Saccharomycopsis'	'Discosia'	-0.179623	0.448588
'Saccharomycopsis'	'Fungi_u_g'	-0.13925	0.558204
'Saccharomycopsis'	'Gymnopus'	-0.0959982	0.687239
'Saccharomycopsis'	'Herpotrichiellaceae_u_g'	-0.0526316	0.825581
'Saccharomycopsis'	'Lanzia'	-0.0526316	0.825581
'Saccharomycopsis'	'Malassezia'	0.0604797	0.800045
'Saccharomycopsis'	'Mycosphaerella'	0.383038	0.0955184
'Saccharomycopsis'	'Nakaseomyces'	-0.0526316	0.825581
'Saccharomycopsis'	'Ochrolechia'	-0.24663	0.294525
'Saccharomycopsis'	'Penicillium'	-0.282239	0.227957
'Saccharomycopsis'	'Peniophora'	0.367884	0.110524
'Saccharomycopsis'	'Rinodina'	-0.0763659	0.748971
'Saccharomycopsis'	'Russula'	-0.229416	0.330565
'Saccharomycopsis'	'Saccharomyces'	-0.0763659	0.748971
'Saccharomycopsis'	'Schizophyllum'	0.426833	0.0605328
'Saccharomycopsis'	'Steccherinaceae_u_g'	-0.0526316	0.825581
'Saccharomycopsis'	'Teichospora'	1	2.43353e-142
'Saccharomycopsis'	'Tomentella'	-0.282239	0.227957
'Schizophyllum'	'Agaricomycetes_u_g'	0.452188	0.0453126
'Schizophyllum'	'Alternaria'	-0.0924945	0.69813
'Schizophyllum'	'Aureobasidium'	0.320504	0.168291
'Schizophyllum'	'Auricularia'	-0.246154	0.295488
'Schizophyllum'	'Chaetothyriales_u_g'	-0.29361	0.208959
'Schizophyllum'	'Cladosporium'	0.241758	0.30447
'Schizophyllum'	'Didymosphaeria'	-0.264835	0.259145
'Schizophyllum'	'Discosia'	0.172378	0.467393
'Schizophyllum'	'Fungi_u_g'	-0.0849659	0.721723
'Schizophyllum'	'Malassezia'	-0.313907	0.177721
'Schizophyllum'	'Mycosphaerella'	0.585306	0.00670469
'Schizophyllum'	'Nakaseomyces'	-0.113822	0.632786
'Schizophyllum'	'Ochrolechia'	-0.211124	0.371583
'Schizophyllum'	'Penicillium'	0.220716	0.349727
'Schizophyllum'	'Peniophora'	0.17503	0.460463
'Schizophyllum'	'Russula'	0.0541242	0.820711
'Schizophyllum'	'Tomentella'	-0.171123	0.47069
'Steccherinaceae_u_g'	'Agaricomycetes_u_g'	-0.179623	0.448588
'Steccherinaceae_u_g'	'Alternaria'	-0.218822	0.353983
'Steccherinaceae_u_g'	'Aureobasidium'	-0.258607	0.270931
'Steccherinaceae_u_g'	'Auricularia'	-0.113822	0.632786
'Steccherinaceae_u_g'	'Botrytis'	-0.0526316	0.825581
'Steccherinaceae_u_g'	'Bovista'	-0.0526316	0.825581
'Steccherinaceae_u_g'	'Capnodiales_u_g'	0.13946	0.557605
'Steccherinaceae_u_g'	'Ceriporia'	-0.0763659	0.748971
'Steccherinaceae_u_g'	'Chaetothyriales_u_g'	0.233805	0.321139
'Steccherinaceae_u_g'	'Cladosporium'	-0.26423	0.260277
'Steccherinaceae_u_g'	'Didymosphaeria'	0.386182	0.0926019
'Steccherinaceae_u_g'	'Discosia'	0.112265	0.637477
'Steccherinaceae_u_g'	'Fungi_u_g'	-0.298393	0.201291
'Steccherinaceae_u_g'	'Gymnopus'	0.54399	0.0131573
'Steccherinaceae_u_g'	'Herpotrichiellaceae_u_g'	-0.0526316	0.825581
'Steccherinaceae_u_g'	'Lanzia'	-0.0526316	0.825581
'Steccherinaceae_u_g'	'Malassezia'	0.0201599	0.93277
'Steccherinaceae_u_g'	'Mycosphaerella'	0.0604797	0.800045
'Steccherinaceae_u_g'	'Nakaseomyces'	-0.0526316	0.825581
'Steccherinaceae_u_g'	'Ochrolechia'	0.308287	0.186031
'Steccherinaceae_u_g'	'Penicillium'	0.342718	0.139081
'Steccherinaceae_u_g'	'Peniophora'	0.318832	0.170648
'Steccherinaceae_u_g'	'Rinodina'	-0.0763659	0.748971
'Steccherinaceae_u_g'	'Russula'	0.187704	0.428088
'Steccherinaceae_u_g'	'Schizophyllum'	-0.113822	0.632786
'Steccherinaceae_u_g'	'Teichospora'	-0.0526316	0.825581
'Steccherinaceae_u_g'	'Tomentella'	0.0201599	0.93277
'Teichospora'	'Agaricomycetes_u_g'	0.3817	0.09678
'Teichospora'	'Alternaria'	0.258607	0.270931
'Teichospora'	'Aureobasidium'	0.179036	0.450098
'Teichospora'	'Auricularia'	-0.113822	0.632786
'Teichospora'	'Botrytis'	-0.0526316	0.825581
'Teichospora'	'Bovista'	-0.0526316	0.825581
'Teichospora'	'Capnodiales_u_g'	-0.179306	0.449404
'Teichospora'	'Chaetothyriales_u_g'	-0.21255	0.368287
'Teichospora'	'Cladosporium'	0.0609761	0.798436
'Teichospora'	'Didymosphaeria'	-0.26423	0.260277
'Teichospora'	'Discosia'	-0.179623	0.448588
'Teichospora'	'Fungi_u_g'	-0.13925	0.558204
'Teichospora'	'Gymnopus'	-0.0959982	0.687239
'Teichospora'	'Herpotrichiellaceae_u_g'	-0.0526316	0.825581
'Teichospora'	'Malassezia'	0.0604797	0.800045
'Teichospora'	'Mycosphaerella'	0.383038	0.0955184
'Teichospora'	'Nakaseomyces'	-0.0526316	0.825581
'Teichospora'	'Ochrolechia'	-0.24663	0.294525
'Teichospora'	'Penicillium'	-0.282239	0.227957
'Teichospora'	'Peniophora'	0.367884	0.110524
'Teichospora'	'Russula'	-0.229416	0.330565
'Teichospora'	'Schizophyllum'	0.426833	0.0605328
'Teichospora'	'Tomentella'	-0.282239	0.227957
'Tomentella'	'Fungi_u_g'	0.152394	0.521257

## Sheet: Figure 10 Gut
Spearman correlation coefficients between selected bacterial and fungal taxa in blood samples				orange:rho<-0.4
				green:rho>0.4
taxa1	taxa2	Spearman rho	p-value
'Alternaria'	'Blautia'	0.9	0.0833333
'Alternaria'	'Enterococcus'	-0.1	0.95
'Alternaria'	'Klebsiella'	-0.7	0.233333
'Alternaria'	'Lactobacillus'	0.9	0.0833333
'Alternaria'	'Malassezia'	-0.46169	0.433333
'Alternaria'	'Tomentella'	0.7	0.233333
'Blautia'	'Enterococcus'	0.3	0.683333
'Blautia'	'Klebsiella'	-0.6	0.35
'Cladosporium'	'Alternaria'	-0.102598	0.9
'Cladosporium'	'Blautia'	-0.359092	0.566667
'Cladosporium'	'Didymosphaeria'	0.205196	0.733333
'Cladosporium'	'Discosia'	0.872082	0.1
'Cladosporium'	'Enterococcus'	-0.718185	0.166667
'Cladosporium'	'Klebsiella'	0.564288	0.4
'Cladosporium'	'Lactobacillus'	-0.359092	0.566667
'Cladosporium'	'Malassezia'	-0.236842	0.8
'Cladosporium'	'Tomentella'	-0.102598	0.9
'Didymosphaeria'	'Alternaria'	-0.9	0.0833333
'Didymosphaeria'	'Blautia'	-0.7	0.233333
'Didymosphaeria'	'Enterococcus'	0.2	0.783333
'Didymosphaeria'	'Klebsiella'	0.9	0.0833333
'Didymosphaeria'	'Lactobacillus'	-0.7	0.233333
'Didymosphaeria'	'Malassezia'	0.615587	0.3
'Didymosphaeria'	'Tomentella'	-0.9	0.0833333
'Discosia'	'Alternaria'	0.3	0.683333
'Discosia'	'Blautia'	0.1	0.95
'Discosia'	'Didymosphaeria'	-0.1	0.95
'Discosia'	'Enterococcus'	-0.5	0.45
'Discosia'	'Klebsiella'	0.3	0.683333
'Discosia'	'Lactobacillus'	0.1	0.95
'Discosia'	'Malassezia'	-0.153897	0.833333
'Discosia'	'Tomentella'	0	1
'Klebsiella'	'Enterococcus'	-0.1	0.95
'Lactobacillus'	'Blautia'	1	0.0166667
'Lactobacillus'	'Enterococcus'	0.3	0.683333
'Lactobacillus'	'Klebsiella'	-0.6	0.35
'Malassezia'	'Blautia'	-0.102598	0.9
'Malassezia'	'Enterococcus'	0.820783	0.133333
'Malassezia'	'Klebsiella'	0.410391	0.5
'Malassezia'	'Lactobacillus'	-0.102598	0.9
'Malassezia'	'Tomentella'	-0.872082	0.1
'Tomentella'	'Blautia'	0.4	0.516667
'Tomentella'	'Enterococcus'	-0.5	0.45
'Tomentella'	'Klebsiella'	-0.8	0.133333
'Tomentella'	'Lactobacillus'	0.4	0.516667

## Sheet: Figure 10 Blood
Spearman correlation coefficients between selected bacterial and fungal taxa in TAT samples				orange:rho<-0.4
				green:rho>0.4
taxa1	taxa2	Spearman rho	p-value
'Alternaria'	'Blautia'	0.5	0.45
'Alternaria'	'Enterococcus'	0.1	0.95
'Alternaria'	'Klebsiella'	0.6	0.35
'Alternaria'	'Lactobacillus'	-0.6	0.35
'Alternaria'	'Malassezia'	0.666886	0.266667
'Alternaria'	'Tomentella'	0.4	0.516667
'Blautia'	'Enterococcus'	-0.1	0.95
'Blautia'	'Klebsiella'	-0.1	0.95
'Cladosporium'	'Alternaria'	-0.718185	0.166667
'Cladosporium'	'Blautia'	-0.820783	0.133333
'Cladosporium'	'Didymosphaeria'	-0.205196	0.733333
'Cladosporium'	'Discosia'	0	1
'Cladosporium'	'Enterococcus'	0.359092	0.566667
'Cladosporium'	'Klebsiella'	-0.205196	0.733333
'Cladosporium'	'Lactobacillus'	0.666886	0.266667
'Cladosporium'	'Malassezia'	-0.631579	0.333333
'Cladosporium'	'Tomentella'	-0.564288	0.4
'Didymosphaeria'	'Alternaria'	-0.1	0.95
'Didymosphaeria'	'Blautia'	0.1	0.95
'Didymosphaeria'	'Enterococcus'	0.2	0.783333
'Didymosphaeria'	'Klebsiella'	-0.7	0.233333
'Didymosphaeria'	'Lactobacillus'	0.3	0.683333
'Didymosphaeria'	'Malassezia'	-0.205196	0.733333
'Didymosphaeria'	'Tomentella'	0.7	0.233333
'Discosia'	'Alternaria'	-0.223607	0.8
'Discosia'	'Blautia'	-0.33541	0.6
'Discosia'	'Didymosphaeria'	-0.33541	0.6
'Discosia'	'Enterococcus'	-0.894427	0.1
'Discosia'	'Klebsiella'	0.447214	0.5
'Discosia'	'Lactobacillus'	0.33541	0.6
'Discosia'	'Malassezia'	-0.516185	0.4
'Discosia'	'Tomentella'	0.111803	1
'Klebsiella'	'Enterococcus'	-0.3	0.683333
'Lactobacillus'	'Blautia'	-0.9	0.0833333
'Lactobacillus'	'Enterococcus'	0	1
'Lactobacillus'	'Klebsiella'	-0.2	0.783333
'Malassezia'	'Blautia'	0.872082	0.1
'Malassezia'	'Enterococcus'	0.205196	0.733333
'Malassezia'	'Klebsiella'	0.153897	0.833333
'Malassezia'	'Lactobacillus'	-0.974679	0.0333333
'Malassezia'	'Tomentella'	-0.153897	0.833333
'Tomentella'	'Blautia'	0.1	0.95
'Tomentella'	'Enterococcus'	-0.2	0.783333
'Tomentella'	'Klebsiella'	0	1
'Tomentella'	'Lactobacillus'	0.2	0.783333

## Sheet: Figure 10 TAT
Spearman correlation coefficients between selected bacterial and fungal taxa in tumor samples				orange:rho<-0.4
				green:rho>0.4
taxa1	taxa2	Spearman rho	p-value
'Alternaria'	'Blautia'	-0.1	0.95
'Alternaria'	'Enterococcus'	0.9	0.0833333
'Alternaria'	'Klebsiella'	0.1	0.95
'Alternaria'	'Lactobacillus'	0.3	0.683333
'Alternaria'	'Malassezia'	-0.205196	0.733333
'Alternaria'	'Tomentella'	0	1
'Blautia'	'Enterococcus'	0.2	0.783333
'Blautia'	'Klebsiella'	0.8	0.133333
'Cladosporium'	'Alternaria'	-0.718185	0.166667
'Cladosporium'	'Blautia'	-0.102598	0.9
'Cladosporium'	'Didymosphaeria'	-0.544107	0.8
'Cladosporium'	'Discosia'	-0.544107	0.8
'Cladosporium'	'Enterococcus'	-0.564288	0.4
'Cladosporium'	'Klebsiella'	-0.153897	0.833333
'Cladosporium'	'Lactobacillus'	0.0512989	1
'Cladosporium'	'Malassezia'	0.342105	0.533333
'Cladosporium'	'Tomentella'	-0.544107	0.8
'Didymosphaeria'	'Alternaria'	0	1
'Didymosphaeria'	'Blautia'	0.707107	0.4
'Didymosphaeria'	'Enterococcus'	0	1
'Didymosphaeria'	'Klebsiella'	0.707107	0.4
'Didymosphaeria'	'Lactobacillus'	0	1
'Didymosphaeria'	'Malassezia'	0.362738	0.8
'Didymosphaeria'	'Tomentella'	1	0.4
'Discosia'	'Alternaria'	0	1
'Discosia'	'Blautia'	0.707107	0.4
'Discosia'	'Didymosphaeria'	1	0.4
'Discosia'	'Enterococcus'	0	1
'Discosia'	'Klebsiella'	0.707107	0.4
'Discosia'	'Lactobacillus'	0	1
'Discosia'	'Malassezia'	0.362738	0.8
'Discosia'	'Tomentella'	1	0.4
'Klebsiella'	'Enterococcus'	0.2	0.783333
'Lactobacillus'	'Blautia'	-0.1	0.95
'Lactobacillus'	'Enterococcus'	0.1	0.95
'Lactobacillus'	'Klebsiella'	0.5	0.45
'Malassezia'	'Blautia'	0.666886	0.266667
'Malassezia'	'Enterococcus'	-0.0512989	1
'Malassezia'	'Klebsiella'	0.872082	0.1
'Malassezia'	'Lactobacillus'	0.564288	0.4
'Malassezia'	'Tomentella'	0.362738	0.8
'Tomentella'	'Blautia'	0.707107	0.4
'Tomentella'	'Enterococcus'	0	1
'Tomentella'	'Klebsiella'	0.707107	0.4
'Tomentella'	'Lactobacillus'	0	1

## Sheet: Figure 10 Tumor
Spearman correlation coefficients between selected bacterial and fungal taxa in anal samples				orange:rho<-0.4
				green:rho>0.4
taxa1	taxa2	Spearman rho	p-value
'Actinomyces'	'Akkermansia'	-0.395285	1
'Actinomyces'	'Anaerococcus'	0.782624	0.2
'Actinomyces'	'Bacteroides'	-0.33541	0.6
'Actinomyces'	'Blautia'	0.111803	1
'Actinomyces'	'Enterococcus'	0.894427	0.1
'Actinomyces'	'Facklamia'	0.33541	0.6
'Actinomyces'	'Fenollaria'	-0.782624	0.2
'Actinomyces'	'Finegoldia'	0.782624	0.2
'Actinomyces'	'Gardnerella'	0.790569	0.4
'Actinomyces'	'Klebsiella'	-0.33541	0.6
'Actinomyces'	'Kytococcus'	-0.395285	1
'Actinomyces'	'Lactobacillus'	0.917663	0.1
'Actinomyces'	'Pelistega'	-0.395285	1
'Actinomyces'	'Peptoniphilus'	0.447214	0.5
'Actinomyces'	'Prevotella'	-0.111803	1
'Actinomyces'	'UCG_002'	-0.894427	0.1
'Actinomyces'	'x_Clostridium_InnocuumGroup'	0.917663	0.1
'Actinomyces'	'x_Ruminococcus_TorquesGroup'	0.33541	0.6
'Agaricomycetes_u_g'	'Actinomyces'	1	0.1
'Agaricomycetes_u_g'	'Akkermansia'	-0.395285	1
'Agaricomycetes_u_g'	'Alternaria'	0.223607	0.8
'Agaricomycetes_u_g'	'Anaerococcus'	0.782624	0.2
'Agaricomycetes_u_g'	'Aureobasidium'	0.782624	0.2
'Agaricomycetes_u_g'	'Bacteroides'	-0.33541	0.6
'Agaricomycetes_u_g'	'Blautia'	0.111803	1
'Agaricomycetes_u_g'	'Didymosphaeria'	0	1
'Agaricomycetes_u_g'	'Enterococcus'	0.894427	0.1
'Agaricomycetes_u_g'	'Facklamia'	0.33541	0.6
'Agaricomycetes_u_g'	'Fenollaria'	-0.782624	0.2
'Agaricomycetes_u_g'	'Finegoldia'	0.782624	0.2
'Agaricomycetes_u_g'	'Fungi_u_g'	0.447214	0.5
'Agaricomycetes_u_g'	'Gardnerella'	0.790569	0.4
'Agaricomycetes_u_g'	'Klebsiella'	-0.33541	0.6
'Agaricomycetes_u_g'	'Kytococcus'	-0.395285	1
'Agaricomycetes_u_g'	'Lactobacillus'	0.917663	0.1
'Agaricomycetes_u_g'	'Malassezia'	0.223607	0.8
'Agaricomycetes_u_g'	'Mycosphaerella'	0.125	1
'Agaricomycetes_u_g'	'Pelistega'	-0.395285	1
'Agaricomycetes_u_g'	'Penicillium'	-0.223607	0.8
'Agaricomycetes_u_g'	'Peptoniphilus'	0.447214	0.5
'Agaricomycetes_u_g'	'Prevotella'	-0.111803	1
'Agaricomycetes_u_g'	'Tomentella'	0.111803	1
'Agaricomycetes_u_g'	'UCG_002'	-0.894427	0.1
'Agaricomycetes_u_g'	'x_Clostridium_InnocuumGroup'	0.917663	0.1
'Agaricomycetes_u_g'	'x_Ruminococcus_TorquesGroup'	0.33541	0.6
'Akkermansia'	'Anaerococcus'	-0.353553	0.8
'Akkermansia'	'Bacteroides'	0.707107	0.4
'Akkermansia'	'Blautia'	0	1
'Akkermansia'	'Enterococcus'	-0.707107	0.4
'Akkermansia'	'Facklamia'	-0.707107	0.4
'Akkermansia'	'Fenollaria'	0.353553	0.8
'Akkermansia'	'Finegoldia'	-0.353553	0.8
'Akkermansia'	'Gardnerella'	-0.25	1
'Akkermansia'	'Klebsiella'	0.353553	0.8
'Akkermansia'	'Lactobacillus'	-0.544107	0.8
'Akkermansia'	'Pelistega'	-0.25	1
'Akkermansia'	'Peptoniphilus'	-0.353553	0.8
'Akkermansia'	'Prevotella'	0	1
'Akkermansia'	'x_Clostridium_InnocuumGroup'	-0.544107	0.8
'Akkermansia'	'x_Ruminococcus_TorquesGroup'	0.707107	0.4
'Alternaria'	'Actinomyces'	0.223607	0.8
'Alternaria'	'Akkermansia'	0.353553	0.8
'Alternaria'	'Anaerococcus'	-0.3	0.683333
'Alternaria'	'Bacteroides'	-0.1	0.95
'Alternaria'	'Blautia'	0.2	0.783333
'Alternaria'	'Enterococcus'	0.1	0.95
'Alternaria'	'Facklamia'	0.1	0.95
'Alternaria'	'Fenollaria'	0.1	0.95
'Alternaria'	'Finegoldia'	-0.3	0.683333
'Alternaria'	'Fungi_u_g'	-0.2	0.783333
'Alternaria'	'Gardnerella'	0.707107	0.4
'Alternaria'	'Klebsiella'	-0.3	0.683333
'Alternaria'	'Kytococcus'	0	1
'Alternaria'	'Lactobacillus'	0.0512989	1
'Alternaria'	'Malassezia'	-0.1	0.95
'Alternaria'	'Pelistega'	0	1
'Alternaria'	'Peptoniphilus'	-0.6	0.35
'Alternaria'	'Prevotella'	-0.6	0.35
'Alternaria'	'Tomentella'	0.6	0.35
'Alternaria'	'UCG_002'	-0.1	0.95
'Alternaria'	'x_Clostridium_InnocuumGroup'	0.205196	0.733333
'Alternaria'	'x_Ruminococcus_TorquesGroup'	0.5	0.45
'Anaerococcus'	'Bacteroides'	0.1	0.95
'Anaerococcus'	'Blautia'	0.3	0.683333
'Anaerococcus'	'Enterococcus'	0.6	0.35
'Anaerococcus'	'Finegoldia'	1	0.0166667
'Anaerococcus'	'Gardnerella'	0.353553	0.8
'Anaerococcus'	'Klebsiella'	0.2	0.783333
'Anaerococcus'	'Lactobacillus'	0.872082	0.1
'Anaerococcus'	'Pelistega'	-0.707107	0.4
'Anaerococcus'	'Peptoniphilus'	0.9	0.0833333
'Anaerococcus'	'Prevotella'	0.5	0.45
'Anaerococcus'	'x_Clostridium_InnocuumGroup'	0.564288	0.4
'Aureobasidium'	'Actinomyces'	0.782624	0.2
'Aureobasidium'	'Akkermansia'	0	1
'Aureobasidium'	'Alternaria'	-0.1	0.95
'Aureobasidium'	'Anaerococcus'	0.9	0.0833333
'Aureobasidium'	'Bacteroides'	0.2	0.783333
'Aureobasidium'	'Blautia'	0.1	0.95
'Aureobasidium'	'Didymosphaeria'	0.102598	0.9
'Aureobasidium'	'Enterococcus'	0.5	0.45
'Aureobasidium'	'Facklamia'	-0.2	0.783333
'Aureobasidium'	'Fenollaria'	-0.7	0.233333
'Aureobasidium'	'Finegoldia'	0.9	0.0833333
'Aureobasidium'	'Fungi_u_g'	0.9	0.0833333
'Aureobasidium'	'Gardnerella'	0.353553	0.8
'Aureobasidium'	'Klebsiella'	0.1	0.95
'Aureobasidium'	'Kytococcus'	-0.707107	0.4
'Aureobasidium'	'Lactobacillus'	0.718185	0.166667
'Aureobasidium'	'Malassezia'	0	1
'Aureobasidium'	'Pelistega'	-0.707107	0.4
'Aureobasidium'	'Peptoniphilus'	0.7	0.233333
'Aureobasidium'	'Prevotella'	0.3	0.683333
'Aureobasidium'	'Tomentella'	0.3	0.683333
'Aureobasidium'	'UCG_002'	-0.5	0.45
'Aureobasidium'	'x_Clostridium_InnocuumGroup'	0.564288	0.4
'Aureobasidium'	'x_Ruminococcus_TorquesGroup'	0.6	0.35
'Auricularia'	'Actinomyces'	0.917663	0.1
'Auricularia'	'Agaricomycetes_u_g'	0.917663	0.1
'Auricularia'	'Akkermansia'	-0.544107	0.8
'Auricularia'	'Alternaria'	0.205196	0.733333
'Auricularia'	'Anaerococcus'	0.564288	0.4
'Auricularia'	'Aureobasidium'	0.564288	0.4
'Auricularia'	'Bacteroides'	-0.666886	0.266667
'Auricularia'	'Blautia'	-0.205196	0.733333
'Auricularia'	'Cladosporium'	0.359092	0.566667
'Auricularia'	'Didymosphaeria'	-0.263158	0.666667
'Auricularia'	'Enterococcus'	0.974679	0.0333333
'Auricularia'	'Facklamia'	0.666886	0.266667
'Auricularia'	'Fenollaria'	-0.872082	0.1
'Auricularia'	'Finegoldia'	0.564288	0.4
'Auricularia'	'Fungi_u_g'	0.205196	0.733333
'Auricularia'	'Gardnerella'	0.725476	0.4
'Auricularia'	'Klebsiella'	-0.666886	0.266667
'Auricularia'	'Kytococcus'	0	1
'Auricularia'	'Lactobacillus'	0.763158	0.166667
'Auricularia'	'Malassezia'	0.564288	0.4
'Auricularia'	'Mycosphaerella'	0.344124	0.7
'Auricularia'	'Nakaseomyces'	-0.544107	0.8
'Auricularia'	'Ochrolechia'	-0.263158	0.666667
'Auricularia'	'Pelistega'	0	1
'Auricularia'	'Penicillium'	-0.564288	0.4
'Auricularia'	'Peniophora'	0.362738	0.8
'Auricularia'	'Peptoniphilus'	0.205196	0.733333
'Auricularia'	'Prevotella'	-0.410391	0.5
'Auricularia'	'Russula'	-0.631579	0.333333
'Auricularia'	'Tomentella'	-0.205196	0.733333
'Auricularia'	'UCG_002'	-0.974679	0.0333333
'Auricularia'	'x_Clostridium_InnocuumGroup'	1	0.0333333
'Auricularia'	'x_Ruminococcus_TorquesGroup'	0.0512989	1
'Bacteroides'	'Blautia'	0.5	0.45
'Bacteroides'	'Enterococcus'	-0.7	0.233333
'Bacteroides'	'Finegoldia'	0.1	0.95
'Bacteroides'	'Klebsiella'	0.9	0.0833333
'Bacteroides'	'Lactobacillus'	-0.205196	0.733333
'Bacteroides'	'Pelistega'	-0.707107	0.4
'Blautia'	'Enterococcus'	-0.1	0.95
'Blautia'	'Klebsiella'	0.7	0.233333
'Capnodiales_u_g'	'Actinomyces'	0.223607	0.8
'Capnodiales_u_g'	'Agaricomycetes_u_g'	0.223607	0.8
'Capnodiales_u_g'	'Akkermansia'	0	1
'Capnodiales_u_g'	'Alternaria'	0.7	0.233333
'Capnodiales_u_g'	'Anaerococcus'	0	1
'Capnodiales_u_g'	'Aureobasidium'	-0.1	0.95
'Capnodiales_u_g'	'Auricularia'	0.0512989	1
'Capnodiales_u_g'	'Bacteroides'	0.1	0.95
'Capnodiales_u_g'	'Blautia'	0.8	0.133333
'Capnodiales_u_g'	'Chaetothyriales_u_g'	0.974679	0.0333333
'Capnodiales_u_g'	'Cladosporium'	-0.5	0.45
'Capnodiales_u_g'	'Didymosphaeria'	0.666886	0.266667
'Capnodiales_u_g'	'Enterococcus'	0.1	0.95
'Capnodiales_u_g'	'Facklamia'	-0.1	0.95
'Capnodiales_u_g'	'Fenollaria'	0.4	0.516667
'Capnodiales_u_g'	'Finegoldia'	0	1
'Capnodiales_u_g'	'Fungi_u_g'	-0.3	0.683333
'Capnodiales_u_g'	'Gardnerella'	0.707107	0.4
'Capnodiales_u_g'	'Klebsiella'	0.2	0.783333
'Capnodiales_u_g'	'Kytococcus'	-0.353553	0.8
'Capnodiales_u_g'	'Lactobacillus'	0.359092	0.566667
'Capnodiales_u_g'	'Malassezia'	-0.6	0.35
'Capnodiales_u_g'	'Mycosphaerella'	-0.894427	0.1
'Capnodiales_u_g'	'Nakaseomyces'	0.353553	0.8
'Capnodiales_u_g'	'Ochrolechia'	0.666886	0.266667
'Capnodiales_u_g'	'Pelistega'	-0.353553	0.8
'Capnodiales_u_g'	'Penicillium'	0.6	0.35
'Capnodiales_u_g'	'Peniophora'	-0.707107	0.4
'Capnodiales_u_g'	'Peptoniphilus'	-0.1	0.95
'Capnodiales_u_g'	'Prevotella'	0	1
'Capnodiales_u_g'	'Russula'	0.666886	0.266667
'Capnodiales_u_g'	'Tomentella'	0.6	0.35
'Capnodiales_u_g'	'UCG_002'	-0.1	0.95
'Capnodiales_u_g'	'x_Clostridium_InnocuumGroup'	0.0512989	1
'Capnodiales_u_g'	'x_Ruminococcus_TorquesGroup'	0.3	0.683333
'Ceriporia'	'Actinomyces'	0.395285	0.8
'Ceriporia'	'Agaricomycetes_u_g'	0.395285	0.8
'Ceriporia'	'Akkermansia'	-0.25	1
'Ceriporia'	'Alternaria'	-0.707107	0.4
'Ceriporia'	'Anaerococcus'	0.707107	0.4
'Ceriporia'	'Aureobasidium'	0.707107	0.4
'Ceriporia'	'Auricularia'	0.362738	0.8
'Ceriporia'	'Bacteroides'	0	1
'Ceriporia'	'Blautia'	-0.353553	0.8
'Ceriporia'	'Capnodiales_u_g'	-0.707107	0.4
'Ceriporia'	'Chaetothyriales_u_g'	-0.544107	0.8
'Ceriporia'	'Cladosporium'	0.707107	0.4
'Ceriporia'	'Didymosphaeria'	-0.544107	0.8
'Ceriporia'	'Enterococcus'	0.353553	0.8
'Ceriporia'	'Facklamia'	0	1
'Ceriporia'	'Fenollaria'	-0.707107	0.4
'Ceriporia'	'Finegoldia'	0.707107	0.4
'Ceriporia'	'Fungi_u_g'	0.707107	0.4
'Ceriporia'	'Gardnerella'	-0.25	1
'Ceriporia'	'Klebsiella'	0	1
'Ceriporia'	'Kytococcus'	-0.25	1
'Ceriporia'	'Lactobacillus'	0.362738	0.8
'Ceriporia'	'Malassezia'	0.353553	0.8
'Ceriporia'	'Mycosphaerella'	0.790569	0.4
'Ceriporia'	'Nakaseomyces'	-0.25	1
'Ceriporia'	'Ochrolechia'	-0.544107	0.8
'Ceriporia'	'Pelistega'	-0.25	1
'Ceriporia'	'Penicillium'	-0.353553	0.8
'Ceriporia'	'Peniophora'	1	0.4
'Ceriporia'	'Peptoniphilus'	0.707107	0.4
'Ceriporia'	'Prevotella'	0.353553	0.8
'Ceriporia'	'Russula'	-0.544107	0.8
'Ceriporia'	'Tomentella'	-0.353553	0.8
'Ceriporia'	'UCG_002'	-0.353553	0.8
'Ceriporia'	'x_Clostridium_InnocuumGroup'	0.362738	0.8
'Ceriporia'	'x_Ruminococcus_TorquesGroup'	0	1
'Chaetothyriales_u_g'	'Actinomyces'	0.344124	0.7
'Chaetothyriales_u_g'	'Agaricomycetes_u_g'	0.344124	0.7
'Chaetothyriales_u_g'	'Akkermansia'	0	1
'Chaetothyriales_u_g'	'Alternaria'	0.615587	0.3
'Chaetothyriales_u_g'	'Anaerococcus'	0.205196	0.733333
'Chaetothyriales_u_g'	'Aureobasidium'	0.102598	0.9
'Chaetothyriales_u_g'	'Auricularia'	0.105263	0.866667
'Chaetothyriales_u_g'	'Bacteroides'	0.205196	0.733333
'Chaetothyriales_u_g'	'Blautia'	0.872082	0.1
'Chaetothyriales_u_g'	'Cladosporium'	-0.359092	0.566667
'Chaetothyriales_u_g'	'Didymosphaeria'	0.684211	0.233333
'Chaetothyriales_u_g'	'Enterococcus'	0.153897	0.833333
'Chaetothyriales_u_g'	'Facklamia'	-0.205196	0.733333
'Chaetothyriales_u_g'	'Fenollaria'	0.307794	0.6
'Chaetothyriales_u_g'	'Finegoldia'	0.205196	0.733333
'Chaetothyriales_u_g'	'Fungi_u_g'	-0.102598	0.9
'Chaetothyriales_u_g'	'Gardnerella'	0.725476	0.4
'Chaetothyriales_u_g'	'Klebsiella'	0.307794	0.6
'Chaetothyriales_u_g'	'Kytococcus'	-0.544107	0.8
'Chaetothyriales_u_g'	'Lactobacillus'	0.5	0.466667
'Chaetothyriales_u_g'	'Malassezia'	-0.666886	0.266667
'Chaetothyriales_u_g'	'Mycosphaerella'	-0.860309	0.2
'Chaetothyriales_u_g'	'Nakaseomyces'	0.362738	0.8
'Chaetothyriales_u_g'	'Ochrolechia'	0.684211	0.233333
'Chaetothyriales_u_g'	'Pelistega'	-0.544107	0.8
'Chaetothyriales_u_g'	'Penicillium'	0.666886	0.266667
'Chaetothyriales_u_g'	'Peniophora'	-0.544107	0.8
'Chaetothyriales_u_g'	'Peptoniphilus'	0.102598	0.9
'Chaetothyriales_u_g'	'Prevotella'	0.153897	0.833333
'Chaetothyriales_u_g'	'Russula'	0.684211	0.233333
'Chaetothyriales_u_g'	'Tomentella'	0.666886	0.266667
'Chaetothyriales_u_g'	'UCG_002'	-0.153897	0.833333
'Chaetothyriales_u_g'	'x_Clostridium_InnocuumGroup'	0.105263	0.866667
'Chaetothyriales_u_g'	'x_Ruminococcus_TorquesGroup'	0.410391	0.5
'Cladosporium'	'Actinomyces'	0.447214	0.5
'Cladosporium'	'Agaricomycetes_u_g'	0.447214	0.5
'Cladosporium'	'Akkermansia'	0.353553	0.8
'Cladosporium'	'Alternaria'	-0.1	0.95
'Cladosporium'	'Anaerococcus'	0.5	0.45
'Cladosporium'	'Aureobasidium'	0.8	0.133333
'Cladosporium'	'Bacteroides'	0.2	0.783333
'Cladosporium'	'Blautia'	-0.4	0.516667
'Cladosporium'	'Didymosphaeria'	0.0512989	1
'Cladosporium'	'Enterococcus'	0.2	0.783333
'Cladosporium'	'Facklamia'	-0.2	0.783333
'Cladosporium'	'Fenollaria'	-0.7	0.233333
'Cladosporium'	'Finegoldia'	0.5	0.45
'Cladosporium'	'Fungi_u_g'	0.9	0.0833333
'Cladosporium'	'Gardnerella'	0	1
'Cladosporium'	'Klebsiella'	-0.1	0.95
'Cladosporium'	'Kytococcus'	-0.353553	0.8
'Cladosporium'	'Lactobacillus'	0.205196	0.733333
'Cladosporium'	'Malassezia'	0.3	0.683333
'Cladosporium'	'Mycosphaerella'	0.447214	0.5
'Cladosporium'	'Nakaseomyces'	-0.707107	0.4
'Cladosporium'	'Ochrolechia'	0.0512989	1
'Cladosporium'	'Pelistega'	-0.353553	0.8
'Cladosporium'	'Penicillium'	-0.3	0.683333
'Cladosporium'	'Peniophora'	0.707107	0.4
'Cladosporium'	'Peptoniphilus'	0.3	0.683333
'Cladosporium'	'Prevotella'	0	1
'Cladosporium'	'Tomentella'	0.2	0.783333
'Cladosporium'	'UCG_002'	-0.2	0.783333
'Cladosporium'	'x_Clostridium_InnocuumGroup'	0.359092	0.566667
'Cladosporium'	'x_Ruminococcus_TorquesGroup'	0.6	0.35
'Didymosphaeria'	'Actinomyces'	0	1
'Didymosphaeria'	'Akkermansia'	0.725476	0.4
'Didymosphaeria'	'Alternaria'	0.718185	0.166667
'Didymosphaeria'	'Anaerococcus'	-0.102598	0.9
'Didymosphaeria'	'Bacteroides'	0.615587	0.3
'Didymosphaeria'	'Blautia'	0.564288	0.4
'Didymosphaeria'	'Enterococcus'	-0.359092	0.566667
'Didymosphaeria'	'Facklamia'	-0.615587	0.3
'Didymosphaeria'	'Fenollaria'	0.410391	0.5
'Didymosphaeria'	'Finegoldia'	-0.102598	0.9
'Didymosphaeria'	'Fungi_u_g'	0.205196	0.733333
'Didymosphaeria'	'Gardnerella'	0.362738	0.8
'Didymosphaeria'	'Klebsiella'	0.410391	0.5
'Didymosphaeria'	'Kytococcus'	-0.544107	0.8
'Didymosphaeria'	'Lactobacillus'	-0.0263158	1
'Didymosphaeria'	'Malassezia'	-0.666886	0.266667
'Didymosphaeria'	'Pelistega'	-0.544107	0.8
'Didymosphaeria'	'Peptoniphilus'	-0.205196	0.733333
'Didymosphaeria'	'Prevotella'	0.0512989	1
'Didymosphaeria'	'Tomentella'	0.974679	0.0333333
'Didymosphaeria'	'UCG_002'	0.359092	0.566667
'Didymosphaeria'	'x_Clostridium_InnocuumGroup'	-0.263158	0.666667
'Didymosphaeria'	'x_Ruminococcus_TorquesGroup'	0.820783	0.133333
'Facklamia'	'Anaerococcus'	-0.1	0.95
'Facklamia'	'Bacteroides'	-1	0.0166667
'Facklamia'	'Blautia'	-0.5	0.45
'Facklamia'	'Enterococcus'	0.7	0.233333
'Facklamia'	'Fenollaria'	-0.5	0.45
'Facklamia'	'Finegoldia'	-0.1	0.95
'Facklamia'	'Gardnerella'	0.353553	0.8
'Facklamia'	'Klebsiella'	-0.9	0.0833333
'Facklamia'	'Lactobacillus'	0.205196	0.733333
'Facklamia'	'Pelistega'	0.707107	0.4
'Facklamia'	'Peptoniphilus'	-0.3	0.683333
'Facklamia'	'Prevotella'	-0.7	0.233333
'Facklamia'	'x_Clostridium_InnocuumGroup'	0.666886	0.266667
'Facklamia'	'x_Ruminococcus_TorquesGroup'	-0.6	0.35
'Fenollaria'	'Anaerococcus'	-0.6	0.35
'Fenollaria'	'Bacteroides'	0.5	0.45
'Fenollaria'	'Blautia'	0.5	0.45
'Fenollaria'	'Enterococcus'	-0.8	0.133333
'Fenollaria'	'Finegoldia'	-0.6	0.35
'Fenollaria'	'Gardnerella'	-0.353553	0.8
'Fenollaria'	'Klebsiella'	0.6	0.35
'Fenollaria'	'Lactobacillus'	-0.564288	0.4
'Fenollaria'	'Pelistega'	0	1
'Fenollaria'	'Peptoniphilus'	-0.3	0.683333
'Fenollaria'	'Prevotella'	0.3	0.683333
'Fenollaria'	'x_Clostridium_InnocuumGroup'	-0.872082	0.1
'Finegoldia'	'Blautia'	0.3	0.683333
'Finegoldia'	'Enterococcus'	0.6	0.35
'Finegoldia'	'Klebsiella'	0.2	0.783333
'Finegoldia'	'Lactobacillus'	0.872082	0.1
'Finegoldia'	'Pelistega'	-0.707107	0.4
'Fungi_u_g'	'Actinomyces'	0.447214	0.5
'Fungi_u_g'	'Akkermansia'	0.353553	0.8
'Fungi_u_g'	'Anaerococcus'	0.7	0.233333
'Fungi_u_g'	'Bacteroides'	0.5	0.45
'Fungi_u_g'	'Blautia'	0	1
'Fungi_u_g'	'Enterococcus'	0.1	0.95
'Fungi_u_g'	'Facklamia'	-0.5	0.45
'Fungi_u_g'	'Fenollaria'	-0.5	0.45
'Fungi_u_g'	'Finegoldia'	0.7	0.233333
'Fungi_u_g'	'Gardnerella'	0	1
'Fungi_u_g'	'Klebsiella'	0.3	0.683333
'Fungi_u_g'	'Kytococcus'	-0.707107	0.4
'Fungi_u_g'	'Lactobacillus'	0.359092	0.566667
'Fungi_u_g'	'Pelistega'	-0.707107	0.4
'Fungi_u_g'	'Peptoniphilus'	0.6	0.35
'Fungi_u_g'	'Prevotella'	0.4	0.516667
'Fungi_u_g'	'UCG_002'	-0.1	0.95
'Fungi_u_g'	'x_Clostridium_InnocuumGroup'	0.205196	0.733333
'Fungi_u_g'	'x_Ruminococcus_TorquesGroup'	0.7	0.233333
'Gardnerella'	'Bacteroides'	-0.353553	0.8
'Gardnerella'	'Blautia'	0.353553	0.8
'Gardnerella'	'Enterococcus'	0.707107	0.4
'Gardnerella'	'Finegoldia'	0.353553	0.8
'Gardnerella'	'Klebsiella'	-0.353553	0.8
'Gardnerella'	'Lactobacillus'	0.725476	0.4
'Gardnerella'	'Pelistega'	-0.25	1
'Klebsiella'	'Enterococcus'	-0.6	0.35
'Kytococcus'	'Akkermansia'	-0.25	1
'Kytococcus'	'Anaerococcus'	-0.707107	0.4
'Kytococcus'	'Bacteroides'	-0.707107	0.4
'Kytococcus'	'Blautia'	-0.707107	0.4
'Kytococcus'	'Enterococcus'	0	1
'Kytococcus'	'Facklamia'	0.707107	0.4
'Kytococcus'	'Fenollaria'	0	1
'Kytococcus'	'Finegoldia'	-0.707107	0.4
'Kytococcus'	'Gardnerella'	-0.25	1
'Kytococcus'	'Klebsiella'	-0.707107	0.4
'Kytococcus'	'Lactobacillus'	-0.544107	0.8
'Kytococcus'	'Pelistega'	1	0.4
'Kytococcus'	'Peptoniphilus'	-0.707107	0.4
'Kytococcus'	'Prevotella'	-0.707107	0.4
'Kytococcus'	'UCG_002'	0	1
'Kytococcus'	'x_Clostridium_InnocuumGroup'	0	1
'Kytococcus'	'x_Ruminococcus_TorquesGroup'	-0.707107	0.4
'Lactobacillus'	'Blautia'	0.410391	0.5
'Lactobacillus'	'Enterococcus'	0.820783	0.133333
'Lactobacillus'	'Klebsiella'	-0.0512989	1
'Malassezia'	'Actinomyces'	0.223607	0.8
'Malassezia'	'Akkermansia'	-0.353553	0.8
'Malassezia'	'Anaerococcus'	-0.1	0.95
'Malassezia'	'Bacteroides'	-0.8	0.133333
'Malassezia'	'Blautia'	-0.9	0.0833333
'Malassezia'	'Enterococcus'	0.5	0.45
'Malassezia'	'Facklamia'	0.8	0.133333
'Malassezia'	'Fenollaria'	-0.7	0.233333
'Malassezia'	'Finegoldia'	-0.1	0.95
'Malassezia'	'Fungi_u_g'	-0.1	0.95
'Malassezia'	'Gardnerella'	0	1
'Malassezia'	'Klebsiella'	-0.9	0.0833333
'Malassezia'	'Kytococcus'	0.707107	0.4
'Malassezia'	'Lactobacillus'	-0.0512989	1
'Malassezia'	'Pelistega'	0.707107	0.4
'Malassezia'	'Peptoniphilus'	-0.3	0.683333
'Malassezia'	'Prevotella'	-0.7	0.233333
'Malassezia'	'Tomentella'	-0.7	0.233333
'Malassezia'	'UCG_002'	-0.5	0.45
'Malassezia'	'x_Clostridium_InnocuumGroup'	0.564288	0.4
'Malassezia'	'x_Ruminococcus_TorquesGroup'	-0.4	0.516667
'Mycosphaerella'	'Actinomyces'	0.125	1
'Mycosphaerella'	'Akkermansia'	-0.395285	1
'Mycosphaerella'	'Alternaria'	-0.67082	0.3
'Mycosphaerella'	'Anaerococcus'	0.223607	0.8
'Mycosphaerella'	'Aureobasidium'	0.223607	0.8
'Mycosphaerella'	'Bacteroides'	-0.447214	0.5
'Mycosphaerella'	'Blautia'	-0.782624	0.2
'Mycosphaerella'	'Didymosphaeria'	-0.860309	0.2
'Mycosphaerella'	'Enterococcus'	0.33541	0.6
'Mycosphaerella'	'Facklamia'	0.447214	0.5
'Mycosphaerella'	'Fenollaria'	-0.67082	0.3
'Mycosphaerella'	'Finegoldia'	0.223607	0.8
'Mycosphaerella'	'Fungi_u_g'	0.223607	0.8
'Mycosphaerella'	'Gardnerella'	-0.395285	1
'Mycosphaerella'	'Klebsiella'	-0.447214	0.5
'Mycosphaerella'	'Kytococcus'	0.395285	0.8
'Mycosphaerella'	'Lactobacillus'	0	1
'Mycosphaerella'	'Malassezia'	0.782624	0.2
'Mycosphaerella'	'Pelistega'	0.395285	0.8
'Mycosphaerella'	'Penicillium'	-0.782624	0.2
'Mycosphaerella'	'Peptoniphilus'	0.223607	0.8
'Mycosphaerella'	'Prevotella'	-0.111803	1
'Mycosphaerella'	'Tomentella'	-0.782624	0.2
'Mycosphaerella'	'UCG_002'	-0.33541	0.6
'Mycosphaerella'	'x_Clostridium_InnocuumGroup'	0.344124	0.7
'Mycosphaerella'	'x_Ruminococcus_TorquesGroup'	-0.447214	0.5
'Nakaseomyces'	'Actinomyces'	-0.395285	1
'Nakaseomyces'	'Agaricomycetes_u_g'	-0.395285	1
'Nakaseomyces'	'Akkermansia'	-0.25	1
'Nakaseomyces'	'Alternaria'	-0.353553	0.8
'Nakaseomyces'	'Anaerococcus'	0	1
'Nakaseomyces'	'Aureobasidium'	-0.353553	0.8
'Nakaseomyces'	'Bacteroides'	0.353553	0.8
'Nakaseomyces'	'Blautia'	0.707107	0.4
'Nakaseomyces'	'Didymosphaeria'	0	1
'Nakaseomyces'	'Enterococcus'	-0.353553	0.8
'Nakaseomyces'	'Facklamia'	-0.353553	0.8
'Nakaseomyces'	'Fenollaria'	0.707107	0.4
'Nakaseomyces'	'Finegoldia'	0	1
'Nakaseomyces'	'Fungi_u_g'	-0.353553	0.8
'Nakaseomyces'	'Gardnerella'	-0.25	1
'Nakaseomyces'	'Klebsiella'	0.707107	0.4
'Nakaseomyces'	'Kytococcus'	-0.25	1
'Nakaseomyces'	'Lactobacillus'	0	1
'Nakaseomyces'	'Malassezia'	-0.707107	0.4
'Nakaseomyces'	'Mycosphaerella'	-0.395285	1
'Nakaseomyces'	'Pelistega'	-0.25	1
'Nakaseomyces'	'Penicillium'	0.707107	0.4
'Nakaseomyces'	'Peptoniphilus'	0.353553	0.8
'Nakaseomyces'	'Prevotella'	0.707107	0.4
'Nakaseomyces'	'Tomentella'	0	1
'Nakaseomyces'	'UCG_002'	0.353553	0.8
'Nakaseomyces'	'x_Clostridium_InnocuumGroup'	-0.544107	0.8
'Nakaseomyces'	'x_Ruminococcus_TorquesGroup'	-0.353553	0.8
'Ochrolechia'	'Actinomyces'	0	1
'Ochrolechia'	'Agaricomycetes_u_g'	0	1
'Ochrolechia'	'Akkermansia'	0.725476	0.4
'Ochrolechia'	'Alternaria'	0.718185	0.166667
'Ochrolechia'	'Anaerococcus'	-0.102598	0.9
'Ochrolechia'	'Aureobasidium'	0.102598	0.9
'Ochrolechia'	'Bacteroides'	0.615587	0.3
'Ochrolechia'	'Blautia'	0.564288	0.4
'Ochrolechia'	'Didymosphaeria'	1	0.0333333
'Ochrolechia'	'Enterococcus'	-0.359092	0.566667
'Ochrolechia'	'Facklamia'	-0.615587	0.3
'Ochrolechia'	'Fenollaria'	0.410391	0.5
'Ochrolechia'	'Finegoldia'	-0.102598	0.9
'Ochrolechia'	'Fungi_u_g'	0.205196	0.733333
'Ochrolechia'	'Gardnerella'	0.362738	0.8
'Ochrolechia'	'Klebsiella'	0.410391	0.5
'Ochrolechia'	'Kytococcus'	-0.544107	0.8
'Ochrolechia'	'Lactobacillus'	-0.0263158	1
'Ochrolechia'	'Malassezia'	-0.666886	0.266667
'Ochrolechia'	'Mycosphaerella'	-0.860309	0.2
'Ochrolechia'	'Nakaseomyces'	0	1
'Ochrolechia'	'Pelistega'	-0.544107	0.8
'Ochrolechia'	'Penicillium'	0.666886	0.266667
'Ochrolechia'	'Peniophora'	-0.544107	0.8
'Ochrolechia'	'Peptoniphilus'	-0.205196	0.733333
'Ochrolechia'	'Prevotella'	0.0512989	1
'Ochrolechia'	'Tomentella'	0.974679	0.0333333
'Ochrolechia'	'UCG_002'	0.359092	0.566667
'Ochrolechia'	'x_Clostridium_InnocuumGroup'	-0.263158	0.666667
'Ochrolechia'	'x_Ruminococcus_TorquesGroup'	0.820783	0.133333
'Pelistega'	'Blautia'	-0.707107	0.4
'Pelistega'	'Enterococcus'	0	1
'Pelistega'	'Klebsiella'	-0.707107	0.4
'Pelistega'	'Lactobacillus'	-0.544107	0.8
'Penicillium'	'Actinomyces'	-0.223607	0.8
'Penicillium'	'Akkermansia'	0.353553	0.8
'Penicillium'	'Alternaria'	0.1	0.95
'Penicillium'	'Anaerococcus'	0.1	0.95
'Penicillium'	'Aureobasidium'	0	1
'Penicillium'	'Bacteroides'	0.8	0.133333
'Penicillium'	'Blautia'	0.9	0.0833333
'Penicillium'	'Didymosphaeria'	0.666886	0.266667
'Penicillium'	'Enterococcus'	-0.5	0.45
'Penicillium'	'Facklamia'	-0.8	0.133333
'Penicillium'	'Fenollaria'	0.7	0.233333
'Penicillium'	'Finegoldia'	0.1	0.95
'Penicillium'	'Fungi_u_g'	0.1	0.95
'Penicillium'	'Gardnerella'	0	1
'Penicillium'	'Klebsiella'	0.9	0.0833333
'Penicillium'	'Kytococcus'	-0.707107	0.4
'Penicillium'	'Lactobacillus'	0.0512989	1
'Penicillium'	'Malassezia'	-1	0.0166667
'Penicillium'	'Pelistega'	-0.707107	0.4
'Penicillium'	'Peptoniphilus'	0.3	0.683333
'Penicillium'	'Prevotella'	0.7	0.233333
'Penicillium'	'Tomentella'	0.7	0.233333
'Penicillium'	'UCG_002'	0.5	0.45
'Penicillium'	'x_Clostridium_InnocuumGroup'	-0.564288	0.4
'Penicillium'	'x_Ruminococcus_TorquesGroup'	0.4	0.516667
'Peniophora'	'Actinomyces'	0.395285	0.8
'Peniophora'	'Agaricomycetes_u_g'	0.395285	0.8
'Peniophora'	'Akkermansia'	-0.25	1
'Peniophora'	'Alternaria'	-0.707107	0.4
'Peniophora'	'Anaerococcus'	0.707107	0.4
'Peniophora'	'Aureobasidium'	0.707107	0.4
'Peniophora'	'Bacteroides'	0	1
'Peniophora'	'Blautia'	-0.353553	0.8
'Peniophora'	'Didymosphaeria'	-0.544107	0.8
'Peniophora'	'Enterococcus'	0.353553	0.8
'Peniophora'	'Facklamia'	0	1
'Peniophora'	'Fenollaria'	-0.707107	0.4
'Peniophora'	'Finegoldia'	0.707107	0.4
'Peniophora'	'Fungi_u_g'	0.707107	0.4
'Peniophora'	'Gardnerella'	-0.25	1
'Peniophora'	'Klebsiella'	0	1
'Peniophora'	'Kytococcus'	-0.25	1
'Peniophora'	'Lactobacillus'	0.362738	0.8
'Peniophora'	'Malassezia'	0.353553	0.8
'Peniophora'	'Mycosphaerella'	0.790569	0.4
'Peniophora'	'Nakaseomyces'	-0.25	1
'Peniophora'	'Pelistega'	-0.25	1
'Peniophora'	'Penicillium'	-0.353553	0.8
'Peniophora'	'Peptoniphilus'	0.707107	0.4
'Peniophora'	'Prevotella'	0.353553	0.8
'Peniophora'	'Tomentella'	-0.353553	0.8
'Peniophora'	'UCG_002'	-0.353553	0.8
'Peniophora'	'x_Clostridium_InnocuumGroup'	0.362738	0.8
'Peniophora'	'x_Ruminococcus_TorquesGroup'	0	1
'Peptoniphilus'	'Bacteroides'	0.3	0.683333
'Peptoniphilus'	'Blautia'	0.4	0.516667
'Peptoniphilus'	'Enterococcus'	0.3	0.683333
'Peptoniphilus'	'Finegoldia'	0.9	0.0833333
'Peptoniphilus'	'Gardnerella'	0	1
'Peptoniphilus'	'Klebsiella'	0.5	0.45
'Peptoniphilus'	'Lactobacillus'	0.666886	0.266667
'Peptoniphilus'	'Pelistega'	-0.707107	0.4
'Prevotella'	'Bacteroides'	0.7	0.233333
'Prevotella'	'Blautia'	0.6	0.35
'Prevotella'	'Enterococcus'	-0.3	0.683333
'Prevotella'	'Finegoldia'	0.5	0.45
'Prevotella'	'Gardnerella'	-0.353553	0.8
'Prevotella'	'Klebsiella'	0.9	0.0833333
'Prevotella'	'Lactobacillus'	0.205196	0.733333
'Prevotella'	'Pelistega'	-0.707107	0.4
'Prevotella'	'Peptoniphilus'	0.8	0.133333
'Prevotella'	'x_Clostridium_InnocuumGroup'	-0.410391	0.5
'Rinodina'	'Actinomyces'	-0.625	0.6
'Rinodina'	'Agaricomycetes_u_g'	-0.625	0.6
'Rinodina'	'Akkermansia'	0.395285	0.8
'Rinodina'	'Alternaria'	-0.111803	1
'Rinodina'	'Anaerococcus'	-0.223607	0.8
'Rinodina'	'Aureobasidium'	-0.33541	0.6
'Rinodina'	'Auricularia'	-0.860309	0.2
'Rinodina'	'Bacteroides'	0.782624	0.2
'Rinodina'	'Blautia'	0.67082	0.3
'Rinodina'	'Capnodiales_u_g'	0.33541	0.6
'Rinodina'	'Ceriporia'	-0.395285	1
'Rinodina'	'Chaetothyriales_u_g'	0.344124	0.7
'Rinodina'	'Cladosporium'	-0.447214	0.5
'Rinodina'	'Didymosphaeria'	0.458831	0.4
'Rinodina'	'Enterococcus'	-0.782624	0.2
'Rinodina'	'Facklamia'	-0.782624	0.2
'Rinodina'	'Fenollaria'	0.894427	0.1
'Rinodina'	'Finegoldia'	-0.223607	0.8
'Rinodina'	'Fungi_u_g'	-0.111803	1
'Rinodina'	'Gardnerella'	-0.395285	1
'Rinodina'	'Klebsiella'	0.894427	0.1
'Rinodina'	'Kytococcus'	-0.395285	1
'Rinodina'	'Lactobacillus'	-0.344124	0.6
'Rinodina'	'Malassezia'	-0.894427	0.1
'Rinodina'	'Mycosphaerella'	-0.625	0.6
'Rinodina'	'Nakaseomyces'	0.790569	0.4
'Rinodina'	'Ochrolechia'	0.458831	0.4
'Rinodina'	'Pelistega'	-0.395285	1
'Rinodina'	'Penicillium'	0.894427	0.1
'Rinodina'	'Peniophora'	-0.395285	1
'Rinodina'	'Peptoniphilus'	0.111803	1
'Rinodina'	'Prevotella'	0.67082	0.3
'Rinodina'	'Russula'	0.917663	0.1
'Rinodina'	'Tomentella'	0.447214	0.5
'Rinodina'	'UCG_002'	0.782624	0.2
'Rinodina'	'x_Clostridium_InnocuumGroup'	-0.860309	0.2
'Rinodina'	'x_Ruminococcus_TorquesGroup'	0.111803	1
'Russula'	'Actinomyces'	-0.344124	0.6
'Russula'	'Agaricomycetes_u_g'	-0.344124	0.6
'Russula'	'Akkermansia'	0.362738	0.8
'Russula'	'Alternaria'	0.205196	0.733333
'Russula'	'Anaerococcus'	-0.102598	0.9
'Russula'	'Aureobasidium'	-0.205196	0.733333
'Russula'	'Bacteroides'	0.718185	0.166667
'Russula'	'Blautia'	0.872082	0.1
'Russula'	'Cladosporium'	-0.46169	0.433333
'Russula'	'Didymosphaeria'	0.684211	0.233333
'Russula'	'Enterococcus'	-0.564288	0.4
'Russula'	'Facklamia'	-0.718185	0.166667
'Russula'	'Fenollaria'	0.820783	0.133333
'Russula'	'Finegoldia'	-0.102598	0.9
'Russula'	'Fungi_u_g'	-0.102598	0.9
'Russula'	'Gardnerella'	0	1
'Russula'	'Klebsiella'	0.820783	0.133333
'Russula'	'Kytococcus'	-0.544107	0.8
'Russula'	'Lactobacillus'	-0.0789474	0.866667
'Russula'	'Malassezia'	-0.974679	0.0333333
'Russula'	'Mycosphaerella'	-0.860309	0.2
'Russula'	'Nakaseomyces'	0.725476	0.4
'Russula'	'Ochrolechia'	0.684211	0.233333
'Russula'	'Pelistega'	-0.544107	0.8
'Russula'	'Penicillium'	0.974679	0.0333333
'Russula'	'Peniophora'	-0.544107	0.8
'Russula'	'Peptoniphilus'	0.102598	0.9
'Russula'	'Prevotella'	0.564288	0.4
'Russula'	'Tomentella'	0.666886	0.266667
'Russula'	'UCG_002'	0.564288	0.4
'Russula'	'x_Clostridium_InnocuumGroup'	-0.631579	0.333333
'Russula'	'x_Ruminococcus_TorquesGroup'	0.307794	0.6
'Saccharomyces'	'Actinomyces'	-0.625	0.6
'Saccharomyces'	'Agaricomycetes_u_g'	-0.625	0.6
'Saccharomyces'	'Akkermansia'	0.790569	0.4
'Saccharomyces'	'Alternaria'	0.111803	1
'Saccharomyces'	'Anaerococcus'	-0.33541	0.6
'Saccharomyces'	'Aureobasidium'	-0.223607	0.8
'Saccharomyces'	'Auricularia'	-0.860309	0.2
'Saccharomyces'	'Bacteroides'	0.894427	0.1
'Saccharomyces'	'Blautia'	0.447214	0.5
'Saccharomyces'	'Capnodiales_u_g'	0.223607	0.8
'Saccharomyces'	'Ceriporia'	-0.395285	1
'Saccharomyces'	'Chaetothyriales_u_g'	0.229416	0.8
'Saccharomyces'	'Cladosporium'	-0.111803	1
'Saccharomyces'	'Didymosphaeria'	0.688247	0.3
'Saccharomyces'	'Enterococcus'	-0.894427	0.1
'Saccharomyces'	'Facklamia'	-0.894427	0.1
'Saccharomyces'	'Fenollaria'	0.782624	0.2
'Saccharomyces'	'Finegoldia'	-0.33541	0.6
'Saccharomyces'	'Fungi_u_g'	0.111803	1
'Saccharomyces'	'Gardnerella'	-0.395285	1
'Saccharomyces'	'Klebsiella'	0.782624	0.2
'Saccharomyces'	'Kytococcus'	-0.395285	1
'Saccharomyces'	'Lactobacillus'	-0.516185	0.4
'Saccharomyces'	'Malassezia'	-0.782624	0.2
'Saccharomyces'	'Mycosphaerella'	-0.625	0.6
'Saccharomyces'	'Nakaseomyces'	0.395285	0.8
'Saccharomyces'	'Ochrolechia'	0.688247	0.3
'Saccharomyces'	'Pelistega'	-0.395285	1
'Saccharomyces'	'Penicillium'	0.782624	0.2
'Saccharomyces'	'Peniophora'	-0.395285	1
'Saccharomyces'	'Peptoniphilus'	-0.111803	1
'Saccharomyces'	'Prevotella'	0.447214	0.5
'Saccharomyces'	'Rinodina'	0.875	0.2
'Saccharomyces'	'Russula'	0.802955	0.2
'Saccharomyces'	'Tomentella'	0.67082	0.3
'Saccharomyces'	'UCG_002'	0.894427	0.1
'Saccharomyces'	'x_Clostridium_InnocuumGroup'	-0.860309	0.2
'Saccharomyces'	'x_Ruminococcus_TorquesGroup'	0.447214	0.5
'Tomentella'	'Actinomyces'	0.111803	1
'Tomentella'	'Akkermansia'	0.707107	0.4
'Tomentella'	'Anaerococcus'	0.1	0.95
'Tomentella'	'Bacteroides'	0.7	0.233333
'Tomentella'	'Blautia'	0.6	0.35
'Tomentella'	'Enterococcus'	-0.3	0.683333
'Tomentella'	'Facklamia'	-0.7	0.233333
'Tomentella'	'Fenollaria'	0.3	0.683333
'Tomentella'	'Finegoldia'	0.1	0.95
'Tomentella'	'Fungi_u_g'	0.4	0.516667
'Tomentella'	'Gardnerella'	0.353553	0.8
'Tomentella'	'Klebsiella'	0.5	0.45
'Tomentella'	'Kytococcus'	-0.707107	0.4
'Tomentella'	'Lactobacillus'	0.102598	0.9
'Tomentella'	'Pelistega'	-0.707107	0.4
'Tomentella'	'Peptoniphilus'	0	1
'Tomentella'	'Prevotella'	0.2	0.783333
'Tomentella'	'UCG_002'	0.3	0.683333
'Tomentella'	'x_Clostridium_InnocuumGroup'	-0.205196	0.733333
'Tomentella'	'x_Ruminococcus_TorquesGroup'	0.9	0.0833333
'UCG_002'	'Akkermansia'	0.707107	0.4
'UCG_002'	'Anaerococcus'	-0.6	0.35
'UCG_002'	'Bacteroides'	0.7	0.233333
'UCG_002'	'Blautia'	0.1	0.95
'UCG_002'	'Enterococcus'	-1	0.0166667
'UCG_002'	'Facklamia'	-0.7	0.233333
'UCG_002'	'Fenollaria'	0.8	0.133333
'UCG_002'	'Finegoldia'	-0.6	0.35
'UCG_002'	'Gardnerella'	-0.707107	0.4
'UCG_002'	'Klebsiella'	0.6	0.35
'UCG_002'	'Lactobacillus'	-0.820783	0.133333
'UCG_002'	'Pelistega'	0	1
'UCG_002'	'Peptoniphilus'	-0.3	0.683333
'UCG_002'	'Prevotella'	0.3	0.683333
'UCG_002'	'x_Clostridium_InnocuumGroup'	-0.974679	0.0333333
'UCG_002'	'x_Ruminococcus_TorquesGroup'	0.1	0.95
'x_Clostridium_InnocuumGroup'	'Bacteroides'	-0.666886	0.266667
'x_Clostridium_InnocuumGroup'	'Blautia'	-0.205196	0.733333
'x_Clostridium_InnocuumGroup'	'Enterococcus'	0.974679	0.0333333
'x_Clostridium_InnocuumGroup'	'Finegoldia'	0.564288	0.4
'x_Clostridium_InnocuumGroup'	'Gardnerella'	0.725476	0.4
'x_Clostridium_InnocuumGroup'	'Klebsiella'	-0.666886	0.266667
'x_Clostridium_InnocuumGroup'	'Lactobacillus'	0.763158	0.166667
'x_Clostridium_InnocuumGroup'	'Pelistega'	0	1
'x_Clostridium_InnocuumGroup'	'Peptoniphilus'	0.205196	0.733333
'x_Ruminococcus_TorquesGroup'	'Anaerococcus'	0.3	0.683333
'x_Ruminococcus_TorquesGroup'	'Bacteroides'	0.6	0.35
'x_Ruminococcus_TorquesGroup'	'Blautia'	0.3	0.683333
'x_Ruminococcus_TorquesGroup'	'Enterococcus'	-0.1	0.95
'x_Ruminococcus_TorquesGroup'	'Fenollaria'	-0.1	0.95
'x_Ruminococcus_TorquesGroup'	'Finegoldia'	0.3	0.683333
'x_Ruminococcus_TorquesGroup'	'Gardnerella'	0.353553	0.8
'x_Ruminococcus_TorquesGroup'	'Klebsiella'	0.3	0.683333
'x_Ruminococcus_TorquesGroup'	'Lactobacillus'	0.205196	0.733333
'x_Ruminococcus_TorquesGroup'	'Pelistega'	-0.707107	0.4
'x_Ruminococcus_TorquesGroup'	'Peptoniphilus'	0.1	0.95
'x_Ruminococcus_TorquesGroup'	'Prevotella'	0.1	0.95
'x_Ruminococcus_TorquesGroup'	'x_Clostridium_InnocuumGroup'	0.0512989	1
